# Supplementary material for: Bibliometric review of 1992–2022 publications on acupuncture for cognitive impairment
Source: Front Neurol. 2022 Sep 26;13:1006830. doi: 10.3389/fneur.2022.1006830 (PMC9549373; doi:10.3389/fneur.2022.1006830)
Supplement: Supplementary file 1 [file Table_1.xls]

## Sheet: publications and citations
Year	Publications	Citations(×0.1)
1992	1	0
1998	1	0
2003	0	0.1
2004	2	0.1
2005	1	0
2006	3	0.6
2007	3	0.9
2008	3	1.4
2009	7	2.6
2010	2	3.6
2011	7	4.9
2012	12	7.3
2013	10	10
2014	17	14.6
2015	20	19.9
2016	23	24.1
2017	26	42.8
2018	29	41.5
2019	26	57.6
2020	44	76.8
2021	37	78.1

## Sheet: research areas and journals
research areas	counts	% of 279				journal
Neurosciences Neurology	101	36.201	Neurosciences Neurology(101)	0.362		ACUPUNCTURE & ELECTRO-THERAPEUTICS RESEARCH								counts	IF 2021
Integrative Complementary Medicine	71	25.448	Integrative Complementary Medicine(71)	0.2545		ACUPUNCTURE & ELECTRO-THERAPEUTICS RESEARCH							Evidence-based Complementary and Alternative Medicine	23	2.629
Research Experimental Medicine	44	15.771	Research Experimental Medicine(44)	0.1577		ACUPUNCTURE IN MEDICINE							Trials	18	2.279
Cell Biology	20	7.168	Cell Biology(20)	0.0717		ACUPUNCTURE IN MEDICINE							Neural Regeneration Research	14	5.135
General Internal Medicine	18	6.452	General Internal Medicine(18)	0.0645		ACUPUNCTURE IN MEDICINE							Acupuncture in Medicine	12	2.267
Geriatrics Gerontology	18	6.452	Geriatrics Gerontology(18)	0.0645		ACUPUNCTURE IN MEDICINE							Medicine	10	1.889
Science Technology Other Topics	13	4.659	Science Technology Other Topics(13)	0.0466		ACUPUNCTURE IN MEDICINE							BMC Complementary and Alternative Medicine	9	3.659
Pharmacology Pharmacy	12	4.301	Pharmacology Pharmacy(12)	0.043		ACUPUNCTURE IN MEDICINE							Frontiers in Aging Neuroscience	9	5.75
Oncology	8	2.867	Psychiatry(8)	0.0287		ACUPUNCTURE IN MEDICINE							Journal of Traditional Chinese Medicine	8	0.848
Psychiatry	8	2.867				ACUPUNCTURE IN MEDICINE							Neural Plasticity	8	3.599
Biochemistry Molecular Biology	7	2.509				ACUPUNCTURE IN MEDICINE							Neuroscience Letters	8	3.046
Behavioral Sciences	6	2.151				ACUPUNCTURE IN MEDICINE							PLoS One	8	3.24
Rehabilitation	6	2.151				ACUPUNCTURE IN MEDICINE							Chinese Journal of Integrative Medicine	5	1.978
Endocrinology Metabolism	4	1.434				ACUPUNCTURE IN MEDICINE							Molecular Medicine Reports	5	2.952
Psychology	4	1.434				AFRICAN JOURNAL OF TRADITIONAL COMPLEMENTARY AND ALTERNATIVE MEDICINES								137
Anatomy Morphology	3	1.075				AGING CLINICAL AND EXPERIMENTAL RESEARCH
Cardiovascular System Cardiology	3	1.075				ALTERNATIVE THERAPIES IN HEALTH AND MEDICINE
Nursing	3	1.075				AMERICAN JOURNAL OF ALZHEIMERS DISEASE AND OTHER DEMENTIAS
Radiology Nuclear Medicine Medical Imaging	3	1.075				AMERICAN JOURNAL OF CHINESE MEDICINE
Engineering	2	0.717				AMERICAN JOURNAL OF CHINESE MEDICINE
Immunology	2	0.717				ANATOMICAL RECORD-ADVANCES IN INTEGRATIVE ANATOMY AND EVOLUTIONARY BIOLOGY
Life Sciences Biomedicine Other Topics	2	0.717				ANATOMICAL RECORD-ADVANCES IN INTEGRATIVE ANATOMY AND EVOLUTIONARY BIOLOGY
Anesthesiology	1	0.358				ANATOMICAL RECORD-ADVANCES IN INTEGRATIVE ANATOMY AND EVOLUTIONARY BIOLOGY
Biophysics	1	0.358				AUTOPHAGY
Biotechnology Applied Microbiology	1	0.358				BEHAVIOURAL NEUROLOGY
Computer Science	1	0.358				BIOLOGICAL RESEARCH
Genetics Heredity	1	0.358				BIOMED RESEARCH INTERNATIONAL
Materials Science	1	0.358				BIOMEDICAL RESEARCH-INDIA
Mathematical Computational Biology	1	0.358				BMC COMPLEMENTARY AND ALTERNATIVE MEDICINE
Obstetrics Gynecology	1	0.358				BMC COMPLEMENTARY AND ALTERNATIVE MEDICINE
Physics	1	0.358				BMC COMPLEMENTARY AND ALTERNATIVE MEDICINE
Sport Sciences	1	0.358				BMC COMPLEMENTARY AND ALTERNATIVE MEDICINE
Surgery	1	0.358				BMC COMPLEMENTARY AND ALTERNATIVE MEDICINE
						BMC COMPLEMENTARY AND ALTERNATIVE MEDICINE
						BMC COMPLEMENTARY AND ALTERNATIVE MEDICINE
						BMC COMPLEMENTARY AND ALTERNATIVE MEDICINE
						BMC COMPLEMENTARY AND ALTERNATIVE MEDICINE
						BMJ OPEN
						BMJ OPEN
						BRAIN AND BEHAVIOR
						BRAIN AND BEHAVIOR
						BRAIN BEHAVIOR AND IMMUNITY
						BRAIN IMAGING AND BEHAVIOR
						BRAIN RESEARCH
						BRAIN RESEARCH
						BRAIN RESEARCH
						BRAIN RESEARCH BULLETIN
						BRAIN SCIENCES
						BRAIN SCIENCES
						BRAIN STIMULATION
						CANCER
						CHINESE JOURNAL OF INTEGRATIVE MEDICINE
						CHINESE JOURNAL OF INTEGRATIVE MEDICINE
						CHINESE JOURNAL OF INTEGRATIVE MEDICINE
						CHINESE JOURNAL OF INTEGRATIVE MEDICINE
						CHINESE JOURNAL OF INTEGRATIVE MEDICINE
						CHINESE MEDICINE
						CLINICAL INTERVENTIONS IN AGING
						CLINICAL INTERVENTIONS IN AGING
						CLINICAL INTERVENTIONS IN AGING
						CLINICAL REHABILITATION
						CLINICAL REHABILITATION
						CNS NEUROSCIENCE & THERAPEUTICS
						CNS NEUROSCIENCE & THERAPEUTICS
						CNS NEUROSCIENCE & THERAPEUTICS
						CNS NEUROSCIENCE & THERAPEUTICS
						COMPLEMENTARY THERAPIES IN MEDICINE
						CONTEMPORARY CLINICAL TRIALS
						CURRENT NEUROVASCULAR RESEARCH
						ECLINICALMEDICINE
						EVIDENCE-BASED COMPLEMENTARY AND ALTERNATIVE MEDICINE
						EVIDENCE-BASED COMPLEMENTARY AND ALTERNATIVE MEDICINE
						EVIDENCE-BASED COMPLEMENTARY AND ALTERNATIVE MEDICINE
						EVIDENCE-BASED COMPLEMENTARY AND ALTERNATIVE MEDICINE
						EVIDENCE-BASED COMPLEMENTARY AND ALTERNATIVE MEDICINE
						EVIDENCE-BASED COMPLEMENTARY AND ALTERNATIVE MEDICINE
						EVIDENCE-BASED COMPLEMENTARY AND ALTERNATIVE MEDICINE
						EVIDENCE-BASED COMPLEMENTARY AND ALTERNATIVE MEDICINE
						EVIDENCE-BASED COMPLEMENTARY AND ALTERNATIVE MEDICINE
						EVIDENCE-BASED COMPLEMENTARY AND ALTERNATIVE MEDICINE
						EVIDENCE-BASED COMPLEMENTARY AND ALTERNATIVE MEDICINE
						EVIDENCE-BASED COMPLEMENTARY AND ALTERNATIVE MEDICINE
						EVIDENCE-BASED COMPLEMENTARY AND ALTERNATIVE MEDICINE
						EVIDENCE-BASED COMPLEMENTARY AND ALTERNATIVE MEDICINE
						EVIDENCE-BASED COMPLEMENTARY AND ALTERNATIVE MEDICINE
						EVIDENCE-BASED COMPLEMENTARY AND ALTERNATIVE MEDICINE
						EVIDENCE-BASED COMPLEMENTARY AND ALTERNATIVE MEDICINE
						EVIDENCE-BASED COMPLEMENTARY AND ALTERNATIVE MEDICINE
						EVIDENCE-BASED COMPLEMENTARY AND ALTERNATIVE MEDICINE
						EVIDENCE-BASED COMPLEMENTARY AND ALTERNATIVE MEDICINE
						EVIDENCE-BASED COMPLEMENTARY AND ALTERNATIVE MEDICINE
						EVIDENCE-BASED COMPLEMENTARY AND ALTERNATIVE MEDICINE
						EVIDENCE-BASED COMPLEMENTARY AND ALTERNATIVE MEDICINE
						EXPERIMENTAL AND THERAPEUTIC MEDICINE
						EXPERIMENTAL AND THERAPEUTIC MEDICINE
						EXPERIMENTAL AND THERAPEUTIC MEDICINE
						EXPERIMENTAL AND THERAPEUTIC MEDICINE
						FREE RADICAL BIOLOGY AND MEDICINE
						FREE RADICAL BIOLOGY AND MEDICINE
						FRONTIERS IN AGING NEUROSCIENCE
						FRONTIERS IN AGING NEUROSCIENCE
						FRONTIERS IN AGING NEUROSCIENCE
						FRONTIERS IN AGING NEUROSCIENCE
						FRONTIERS IN AGING NEUROSCIENCE
						FRONTIERS IN AGING NEUROSCIENCE
						FRONTIERS IN AGING NEUROSCIENCE
						FRONTIERS IN AGING NEUROSCIENCE
						FRONTIERS IN AGING NEUROSCIENCE
						FRONTIERS IN CELLULAR NEUROSCIENCE
						FRONTIERS IN NEUROLOGY
						FRONTIERS IN NEUROSCIENCE
						FRONTIERS IN NEUROSCIENCE
						FRONTIERS IN NEUROSCIENCE
						FRONTIERS IN NEUROSCIENCE
						FRONTIERS IN PHARMACOLOGY
						GENES & DISEASES
						INTEGRATIVE CANCER THERAPIES
						INTEGRATIVE MEDICINE RESEARCH
						INTEGRATIVE MEDICINE RESEARCH
						INTERNATIONAL JOURNAL OF CLINICAL AND EXPERIMENTAL MEDICINE
						INTERNATIONAL JOURNAL OF CLINICAL AND EXPERIMENTAL MEDICINE
						INTERNATIONAL JOURNAL OF CLINICAL AND EXPERIMENTAL MEDICINE
						INTERNATIONAL JOURNAL OF CLINICAL PRACTICE
						INTERNATIONAL JOURNAL OF MOLECULAR MEDICINE
						INTERNATIONAL JOURNAL OF MOLECULAR MEDICINE
						INTERNATIONAL JOURNAL OF NEUROSCIENCE
						IRANIAN JOURNAL OF BASIC MEDICAL SCIENCES
						JOURNAL OF ALTERNATIVE AND COMPLEMENTARY MEDICINE
						JOURNAL OF ALTERNATIVE AND COMPLEMENTARY MEDICINE
						JOURNAL OF ALTERNATIVE AND COMPLEMENTARY MEDICINE
						JOURNAL OF ALZHEIMERS DISEASE
						JOURNAL OF ALZHEIMERS DISEASE
						JOURNAL OF BIOMEDICAL SCIENCE
						JOURNAL OF CLINICAL MEDICINE
						JOURNAL OF CLINICAL NURSING
						JOURNAL OF CLINICAL NURSING
						JOURNAL OF GERIATRIC PSYCHIATRY AND NEUROLOGY
						JOURNAL OF HEAD TRAUMA REHABILITATION
						JOURNAL OF INTEGRATIVE NEUROSCIENCE
						JOURNAL OF INTEGRATIVE NEUROSCIENCE
						JOURNAL OF INTERNATIONAL MEDICAL RESEARCH
						JOURNAL OF MEDICAL IMAGING AND HEALTH INFORMATICS
						JOURNAL OF NEUROINFLAMMATION
						JOURNAL OF NEUROTRAUMA
						JOURNAL OF REHABILITATION MEDICINE
						JOURNAL OF STROKE & CEREBROVASCULAR DISEASES
						JOURNAL OF STROKE & CEREBROVASCULAR DISEASES
						JOURNAL OF SURGICAL RESEARCH
						JOURNAL OF THE AMERICAN GERIATRICS SOCIETY
						JOURNAL OF THE AMERICAN MEDICAL DIRECTORS ASSOCIATION
						JOURNAL OF TRADITIONAL CHINESE MEDICINE
						JOURNAL OF TRADITIONAL CHINESE MEDICINE
						JOURNAL OF TRADITIONAL CHINESE MEDICINE
						JOURNAL OF TRADITIONAL CHINESE MEDICINE
						JOURNAL OF TRADITIONAL CHINESE MEDICINE
						JOURNAL OF TRADITIONAL CHINESE MEDICINE
						JOURNAL OF TRADITIONAL CHINESE MEDICINE
						JOURNAL OF TRADITIONAL CHINESE MEDICINE
						LIFE SCIENCES
						MAGNETIC RESONANCE IMAGING
						MATERIALS EXPRESS
						MATURITAS
						MEDICAL SCIENCE MONITOR
						MEDICAL SCIENCE MONITOR
						MEDICAL SCIENCE MONITOR
						MEDICAL SCIENCE MONITOR
						MEDICINE
						MEDICINE
						MEDICINE
						MEDICINE
						MEDICINE
						MEDICINE
						MEDICINE
						MEDICINE
						MEDICINE
						MEDICINE
						METABOLIC BRAIN DISEASE
						METABOLIC BRAIN DISEASE
						MICROPROCESSORS AND MICROSYSTEMS
						MOLECULAR MEDICINE
						MOLECULAR MEDICINE REPORTS
						MOLECULAR MEDICINE REPORTS
						MOLECULAR MEDICINE REPORTS
						MOLECULAR MEDICINE REPORTS
						MOLECULAR MEDICINE REPORTS
						MOLECULAR NEUROBIOLOGY
						MOLECULAR NEUROBIOLOGY
						MOLECULAR NEUROBIOLOGY
						MOLECULAR NEUROBIOLOGY
						NEURAL PLASTICITY
						NEURAL PLASTICITY
						NEURAL PLASTICITY
						NEURAL PLASTICITY
						NEURAL PLASTICITY
						NEURAL PLASTICITY
						NEURAL PLASTICITY
						NEURAL PLASTICITY
						NEURAL REGENERATION RESEARCH
						NEURAL REGENERATION RESEARCH
						NEURAL REGENERATION RESEARCH
						NEURAL REGENERATION RESEARCH
						NEURAL REGENERATION RESEARCH
						NEURAL REGENERATION RESEARCH
						NEURAL REGENERATION RESEARCH
						NEURAL REGENERATION RESEARCH
						NEURAL REGENERATION RESEARCH
						NEURAL REGENERATION RESEARCH
						NEURAL REGENERATION RESEARCH
						NEURAL REGENERATION RESEARCH
						NEURAL REGENERATION RESEARCH
						NEURAL REGENERATION RESEARCH
						NEUROCHEMICAL RESEARCH
						NEUROCHEMISTRY INTERNATIONAL
						NEUROCHEMISTRY INTERNATIONAL
						NEUROLOGICAL RESEARCH
						NEUROLOGICAL RESEARCH
						NEUROLOGICAL SCIENCES
						NEUROLOGICAL SCIENCES
						NEUROPSYCHIATRIC DISEASE AND TREATMENT
						NEUROPSYCHIATRIC DISEASE AND TREATMENT
						NEUROPSYCHIATRIC DISEASE AND TREATMENT
						NEUROPSYCHIATRIC DISEASE AND TREATMENT
						NEUROREHABILITATION
						NEUROREHABILITATION AND NEURAL REPAIR
						NEUROREPORT
						NEUROSCIENCE
						NEUROSCIENCE LETTERS
						NEUROSCIENCE LETTERS
						NEUROSCIENCE LETTERS
						NEUROSCIENCE LETTERS
						NEUROSCIENCE LETTERS
						NEUROSCIENCE LETTERS
						NEUROSCIENCE LETTERS
						NEUROSCIENCE LETTERS
						ONCOLOGY LETTERS
						OXIDATIVE MEDICINE AND CELLULAR LONGEVITY
						OXIDATIVE MEDICINE AND CELLULAR LONGEVITY
						PAIN
						PHYSICA A-STATISTICAL MECHANICS AND ITS APPLICATIONS
						PHYSIOLOGY & BEHAVIOR
						PHYSIOLOGY & BEHAVIOR
						PHYSIOLOGY & BEHAVIOR
						PHYSIOLOGY & BEHAVIOR
						PLOS ONE
						PLOS ONE
						PLOS ONE
						PLOS ONE
						PLOS ONE
						PLOS ONE
						PLOS ONE
						PLOS ONE
						PSYCHIATRY AND CLINICAL NEUROSCIENCES
						PSYCHOPHARMACOLOGY
						RADIATION RESEARCH
						RESEARCH IN NURSING & HEALTH
						SCIENTIFIC REPORTS
						SCIENTIFIC REPORTS
						SCIENTIFIC REPORTS
						SCIENTIFIC REPORTS
						STROKE
						TRIALS
						TRIALS
						TRIALS
						TRIALS
						TRIALS
						TRIALS
						TRIALS
						TRIALS
						TRIALS
						TRIALS
						TRIALS
						TRIALS
						TRIALS
						TRIALS
						TRIALS
						TRIALS
						TRIALS
						TRIALS
						WORLD JOURNAL OF STEM CELLS

## Sheet: TOP 10 article
Title	Authors	Source Title	Publication Date	Publication Year	Volume	Issue	Beginning Page	Ending Page	Article Number	DOI	Total Citations	Average per Year	2003	2004	2005	2006	2007	2008	2009	2010	2011	2012	2013	2014	2015	2016	2017	2018	2019	2020	2021	2022
Acupuncture Modulates Resting State Hippocampal Functional Connectivity in Alzheimer Disease	Wang, Zhiqun; Liang, Peipeng; Zhao, Zhilian; Han, Ying; Song, Haiqing; Xu, Jianyang; Lu, Jie; Li, Kuncheng	PLOS ONE	MAR 6 2014	2014	9	3			e91160	10.1371/journal.pone.0091160	121	13.44	0	0	0	0	0	0	0	0	0	0	0	0	4	9	84	7	4	4	9	0
FMRI connectivity analysis of acupuncture effects on the whole brain network in mild cognitive impairment patients	Feng, Yuanyuan; Bai, Lijun; Ren, Yanshuang; Chen, Shangjie; Wang, Hu; Zhang, Wensheng; Tian, Jie	MAGNETIC RESONANCE IMAGING	JUN 2012	2012	30	5	672	682		10.1016/j.mri.2012.01.003	75	6.82	0	0	0	0	0	0	0	0	0	1	5	13	11	11	6	7	9	6	5	1
Acupuncture improves cognitive deficits and regulates the brain cell proliferation of SAMP8 mice	Cheng, Haiyan; Yu, Jianchun; Jiang, Zhiguo; Zhang, Xuezhu; Liu, Cunzhi; Peng, Yingmei; Chen, Fuyan; Qu, You; Jia, Yujie; Tian, Qingfei; Xiao, Chuan; Chu, Qin; Nie, Kun; Kan, Bohong; Hu, Xiaolin; Han, Jingxian	NEUROSCIENCE LETTERS	FEB 20 2008	2008	432	2	111	116		10.1016/j.neulet.2007.12.009	73	4.87	0	0	0	0	0	1	4	4	4	3	11	8	7	4	8	8	4	4	3	0
Electroacupuncture ameliorates cognitive impairment through inhibition of NF-kappa B-mediated neuronal cell apoptosis in cerebral ischemia-reperfusion injured rats	Feng, Xiaodong; Yang, Shanli; Liu, Jiao; Huang, Jia; Peng, Jun; Lin, Jiumao; Tao, Jing; Chen, Lidian	MOLECULAR MEDICINE REPORTS	MAY 2013	2013	7	5	1516	1522		10.3892/mmr.2013.1392	68	6.8	0	0	0	0	0	0	0	0	0	0	2	4	9	10	13	13	4	6	7	0
Effect of Acupuncture in Mild Cognitive Impairment and Alzheimer Disease: A Functional MRI Study	Wang, Zhiqun; Nie, Binbin; Li, Donghong; Zhao, Zhilian; Han, Ying; Song, Haiqing; Xu, Jianyang; Shan, Baoci; Lu, Jie; Li, Kuncheng	PLOS ONE	AUG 20 2012	2012	7	8			e42730	10.1371/journal.pone.0042730	66	6	0	0	0	0	0	0	0	0	0	0	7	6	10	8	8	4	11	5	6	1
Electroacupuncture decreases cognitive impairment and promotes neurogenesis in the APP/PS1 transgenic mice	Li, Xuying; Guo, Fan; Zhang, Qiaomei; Huo, Tingting; Liu, Lixin; Wei, Haidong; Xiong, Lize; Wang, Qiang	BMC COMPLEMENTARY AND ALTERNATIVE MEDICINE	JAN 22 2014	2014	14				37	10.1186/1472-6882-14-37	64	7.11	0	0	0	0	0	0	0	0	0	0	0	0	11	9	8	5	9	14	5	3
Acupuncture prevents cognitive deficits and oxidative stress in cerebral multi-infarction rats	Liu, CZ; Yu, JC; Zhang, XZ; Fu, WW; Wang, T; Han, JX	NEUROSCIENCE LETTERS	JAN 23 2006	2006	393	1	45	50		10.1016/j.neulet.2005.09.049	63	3.71	0	0	0	1	2	2	4	4	1	9	4	6	6	6	4	5	6	3	0	0
Acupuncture improved cognitive impairment caused by multi-infarct dementia in rats	Yu, JC; Liu, CZ; Zhang, XZ; Han, JX	PHYSIOLOGY & BEHAVIOR	NOV 15 2005	2005	86	4	434	441		10.1016/j.physbeh.2005.07.015	62	3.44	0	0	0	1	2	3	5	7	3	4	5	6	5	3	2	6	1	5	3	1
Acupuncture stimulation improves scopolamine-induced cognitive impairment via activation of cholinergic system and regulation of BDNF and CREB expressions in rats	Lee, Bombi; Sur, Bongjun; Shim, Jaegul; Hahm, Dae-Hyun; Lee, Hyejung	BMC COMPLEMENTARY AND ALTERNATIVE MEDICINE	SEP 17 2014	2014	14				338	10.1186/1472-6882-14-338	57	6.33	0	0	0	0	0	0	0	0	0	0	0	0	3	9	10	14	8	6	6	1
Using Acupressure and Montessori-Based Activities to Decrease Agitation for Residents with Dementia: A Cross-Over Trial	Lin, Li-Chan; Yang, Man-Hua; Kao, Chieh-Chun; Wu, Shiao-Chi; Tang, Sai-Hung; Lin, Jaung-Geng	JOURNAL OF THE AMERICAN GERIATRICS SOCIETY	JUN 2009	2009	57	6	1022	1029		10.1111/j.1532-5415.2009.02271.x	55	3.93	0	0	0	0	0	0	0	2	4	3	4	4	5	5	10	3	8	4	2	1

## Sheet: countries、regions
countries/regions	counts	% of 279			TOP 5 country
PEOPLES R CHINA	217	77.778				Total number of citations(×0.01)	Number of citations per paper	H-Index
SOUTH KOREA	26	9.319			Mainland China	31.06	14.31	30
USA	24	8.602			South Korea	3.15	12.12	10
TAIWAN	15	5.376			USA	3.02	12.58	10
ENGLAND	5	1.792			England	0.69	13.8	3
ITALY	4	1.434			Italy	0.59	14.75	4
AUSTRIA	2	0.717
CANADA	2	0.717
GERMANY	2	0.717
NORWAY	2	0.717
SPAIN	2	0.717
THAILAND	2	0.717
AUSTRALIA	1	0.358
BELGIUM	1	0.358
IRELAND	1	0.358
ISRAEL	1	0.358
NETHERLANDS	1	0.358
SWEDEN	1	0.358
SWITZERLAND	1	0.358

## Sheet: institutes
institutes	counts	% of 279
FUJIAN UNIVERSITY OF TRADITIONAL CHINESE MEDICINE	40	14.337
CAPITAL MEDICAL UNIVERSITY	34	12.186
BEIJING UNIVERSITY OF CHINESE MEDICINE	31	11.111
TIANJIN UNIVERSITY OF TRADITIONAL CHINESE MEDICINE	26	9.319
GUANGZHOU UNIVERSITY OF CHINESE MEDICINE	17	6.093
KOREA INSTITUTE OF ORIENTAL MEDICINE KIOM	14	5.018
CHINA MEDICAL UNIVERSITY TAIWAN	13	4.659
SHANGHAI UNIVERSITY OF TRADITIONAL CHINESE MEDICINE	11	3.943
SOUTHERN MEDICAL UNIVERSITY CHINA	10	3.584
CHINESE ACADEMY OF SCIENCES	9	3.226
ZHEJIANG UNIVERSITY	9	3.226
UNIVERSITY OF HONG KONG	8	2.867
CHINA ACADEMY OF CHINESE MEDICAL SCIENCES	7	2.509
DAEJEON UNIVERSITY	7	2.509
DONGSHIN UNIVERSITY	7	2.509
KYUNG HEE UNIVERSITY	7	2.509
CHINA MEDICAL UNIVERSITY HOSPITAL TAIWAN	6	2.151
HARVARD UNIVERSITY	6	2.151
HEILONGJIANG UNIVERSITY OF CHINESE MEDICINE	6	2.151
HENAN UNIVERSITY OF TRADITIONAL CHINESE MEDICINE	6	2.151
ZHEJIANG CHINESE MEDICAL UNIVERSITY	6	2.151
CHENGDU UNIVERSITY OF TRADITIONAL CHINESE MEDICINE	5	1.792
CHONNAM NATIONAL UNIVERSITY	5	1.792
FUJIAN KEY LAB REHABIL TECHNOL	5	1.792
GUANG ANMEN HOSPITAL CACMS	5	1.792
HEBEI MEDICAL UNIVERSITY	5	1.792
HONG KONG POLYTECHNIC UNIVERSITY	5	1.792
INSTITUTE OF HIGH ENERGY PHYSICS CAS	5	1.792
MINIST EDUC	5	1.792
CHRISTIAN COLL NURSING	4	1.434
FUDAN UNIVERSITY	4	1.434
GUANGXI UNIVERSITY OF CHINESE MEDICINE	4	1.434
HARVARD MEDICAL SCHOOL	4	1.434
HUAZHONG UNIVERSITY OF SCIENCE TECHNOLOGY	4	1.434
NATIONAL YANG MING CHIAO TUNG UNIVERSITY	4	1.434
THIRD PEOPLES HOSP FUJIAN PROV	4	1.434
TIANJIN FIRST CTR HOSP	4	1.434
TIANJIN KEY LAB ACUPUNCTURE MOXIBUST	4	1.434
TIANJIN MEDICAL UNIVERSITY	4	1.434
AIR FORCE MILITARY MEDICAL UNIVERSITY	3	1.075
BETH ISRAEL DEACONESS MEDICAL CENTER	3	1.075
CENTRAL SOUTH UNIVERSITY	3	1.075
CHINESE ACADEMY OF MEDICAL SCIENCES PEKING UNION MEDICAL COLLEGE	3	1.075
CHINESE UNIVERSITY OF HONG KONG	3	1.075
CHONGQING MEDICAL UNIVERSITY	3	1.075
FIRST PEOPLES HOSP CHENZHOU	3	1.075
FUJIAN COLLABORAT INNOVAT CTR REHABIL TECHNOL	3	1.075
FUJIAN HLTH COLL	3	1.075
FUJIAN KEY LAB EXERCISE REHABIL	3	1.075
FUJIAN MEDICAL UNIVERSITY	3	1.075
NATL CLIN RES CTR CHINESE MED ACUPUNCTURE MOXIB	3	1.075
PEKING UNIVERSITY	3	1.075
PUSAN NATIONAL UNIVERSITY	3	1.075
SHANGHAI JIAO TONG UNIVERSITY	3	1.075
SOUTHWEST MEDICAL UNIVERSITY	3	1.075
SUN YAT SEN UNIVERSITY	3	1.075
TIANJIN COLL TRADIT CHINESE MED	3	1.075
UNIVERSITY OF SCIENCE TECHNOLOGY UST	3	1.075
WUHAN UNIVERSITY	3	1.075
XIDIAN UNIVERSITY	3	1.075
ZHENGZHOU UNIVERSITY	3	1.075
BEIHANG UNIVERSITY	2	0.717
BEIJING HUAIROU DIST HOSP TRADIT CHINESE MED	2	0.717
BEIJING INST GRAPH COMMUN	2	0.717
BEIJING KEY LAB MAGNET RESONANCE IMAGING BRAIN	2	0.717
BEIJING UNIVERSITY OF TECHNOLOGY	2	0.717
CHINESE PEOPLES ARMED POLICE FORCES	2	0.717
COMPLUTENSE UNIVERSITY OF MADRID	2	0.717
DONGGUK UNIVERSITY	2	0.717
GUANGDONG ACADEMY OF MEDICAL SCIENCES GUANGDONG GENERAL HOSPITAL	2	0.717
GUIZHOU UNIVERSITY OF TRADITIONAL CHINESE MEDICINE	2	0.717
HONG KONG BAPTIST UNIVERSITY	2	0.717
HUBEI JIANGHAN OILFIELD GEN HOSP	2	0.717
HUBEI UNIVERSITY OF CHINESE MEDICINE	2	0.717
I SHOU UNIVERSITY	2	0.717
INSTITUTE OF ACUPUNCTURE MOXIBUSTION CACMS	2	0.717
INSTITUTE OF AUTOMATION CAS	2	0.717
INSTITUTE OF PSYCHOLOGY CAS	2	0.717
KHON KAEN UNIVERSITY	2	0.717
MASSACHUSETTS GENERAL HOSPITAL	2	0.717
MEDICAL UNIVERSITY OF GRAZ	2	0.717
NANJING MEDICAL UNIVERSITY	2	0.717
NANJING UNIVERSITY OF CHINESE MEDICINE	2	0.717
NEW ENGLAND SCH ACUPUNCTURE	2	0.717
PEKING UNION MEDICAL COLLEGE	2	0.717
SANGJI UNIVERSITY	2	0.717
STATE UNIVERSITY OF NEW YORK SUNY STONY BROOK	2	0.717
STATE UNIVERSITY OF NEW YORK SUNY SYSTEM	2	0.717
STATE UNIVERSITY SYSTEM OF FLORIDA	2	0.717
TAIPEI CITY HOSPITAL	2	0.717
TCM REHABIL RES CTR SATCM	2	0.717
TIANJIN ACAD TRADIT CHINESE MED	2	0.717
TIANJIN THIRD CENT HOSP	2	0.717
TIANJIN UNIVERSITY	2	0.717
UNIVERSIDAD DE EXTREMADURA	2	0.717
UNIVERSITY OF MARYLAND BALTIMORE	2	0.717
UNIVERSITY OF TEXAS AUSTIN	2	0.717
UNIVERSITY OF TEXAS SYSTEM	2	0.717
UNIVERSITY SYSTEM OF MARYLAND	2	0.717
WENZHOU MEDICAL UNIVERSITY	2	0.717
WORLD HEALTH ORGANIZATION	2	0.717
ACAD INTEGRAT MED BIOMED RES CTR	1	0.358
AEROSP CTR HOSP	1	0.358
AFFILIATED HOSP XIANGNAN UNIV	1	0.358
AFFILIATED PEOPLES HOSP JIANGSU UNIV	1	0.358
ALBERTO SORTI RES INST	1	0.358
ALETHEIA UNIVERSITY	1	0.358
AMBRA ELEKTRON	1	0.358
ANGLIA RUSKIN UNIVERSITY	1	0.358
ANHUI WANNAN REHABIL HOSP	1	0.358
ASIA UNIVERSITY TAIWAN	1	0.358
ASL TORINO 1	1	0.358
AZ GROENINGE	1	0.358
AZ KLINA	1	0.358
AZIENDA OSPEDALIERA UNIVERSITARIA POLICLINICO VITTORIO EMANUELE PRESIDIO FERRAOTTO	1	0.358
BAOTOU MEDICAL COLLEGE	1	0.358
BEIJING FENGTAI HOSP INTEGRAT MED	1	0.358
BEIJING HUILONGGUAN HOSP	1	0.358
BEIJING KEY LAB ACUPUNCTURE NEUROMODULAT	1	0.358
BEIJING KEY LAB MRI BRAIN INFORMAT	1	0.358
BEN GURION UNIVERSITY	1	0.358
BNAI ZION MEDICAL CENTER	1	0.358
BOSTON VET HEALTHCARE SYST	1	0.358
CAMBRIDGE REG COLL	1	0.358
CANGZHOU CENT HOSP	1	0.358
CARDINAL TIEN HOSP	1	0.358
CATHOLIC UNIVERSITY OF KOREA	1	0.358
CHANGCHUN UNIVERSITY OF CHINESE MEDICINE	1	0.358
CHENGDU HOSP INTEGRATED CHINESE WESTERN MED	1	0.358
CHENGDU UNIV TRANDIT CHINESE MED	1	0.358
CHILDRENS HOSP HEBEI PROV	1	0.358
CHINA MED UNIV	1	0.358
CHINESE MINIST HLTH	1	0.358
CHINESE PEOPLE S LIBERATION ARMY GENERAL HOSPITAL	1	0.358
CHINESE UNIVERSITY OF HONG KONG SHENZHEN	1	0.358
CHING KUO INST MANAGEMENT HLTH	1	0.358
CHONGQING TRADIT CHINESE MED HOSP	1	0.358
CHONNAM NATIONAL UNIVERSITY HOSPITAL	1	0.358
CHURCH ST SURG	1	0.358
CLALIT HEALTH SERVICES	1	0.358
COLLABORAT INNOVAT CTR BRAIN SCI	1	0.358
COMMUNITY HLTH SERV CTR DONGCHENG DIST	1	0.358
CONSIGLIO NAZIONALE DELLE RICERCHE CNR	1	0.358
CSTNF	1	0.358
CTR SCI INVECCHIAMENTO MED TRASLAZ CESI MET	1	0.358
DAEGU HAANY UNIVERSITY	1	0.358
DALIN TZUCHI HOSP	1	0.358
DAPENG NEW DIST NANAO PEOPLES HOSP	1	0.358
DONG EUI UNIVERSITY	1	0.358
DONG SHIN UNIV	1	0.358
DONGSHIN UNIV GWANGJU	1	0.358
DUKE UNIVERSITY	1	0.358
E DA HOSPITAL	1	0.358
EMERGENCY HOSP CANNIZZARO	1	0.358
EVIDENCE BASED MED CTR TIANJIN	1	0.358
FIRST PEOPLES HOSP YINCHUAN	1	0.358
FIRST TEACHING HOSP	1	0.358
FLORIDA STATE UNIVERSITY	1	0.358
FONDAZIONE CENCI BOLOGNETTI	1	0.358
FU JEN CATHOLIC UNIVERSITY	1	0.358
FUTIAN TCM HOSP	1	0.358
GEN HOSP CHINESE PEOPLES ARMED POLICE FORCES	1	0.358
GHENT UNIVERSITY	1	0.358
GUANGDONG MEDICAL UNIVERSITY	1	0.358
GUANGDONG PROV HOSP TRADIT CHINESE MED INTEGRATED	1	0.358
GUANGZHOU HLTH SCI COLL	1	0.358
GUANGZHOU MEDICAL UNIVERSITY	1	0.358
HANDAN CENT HOSP	1	0.358
HANGZHOU FIRST PEOPLES HOSP	1	0.358
HARBIN MEDICAL UNIVERSITY	1	0.358
HARBIN SPORT UNIVERSITY	1	0.358
HEBEI UNIVERSITY OF SCIENCE TECHNOLOGY	1	0.358
HEILONGJIANG UNIV TRADIT CHINESE	1	0.358
HOSP AUTHOR	1	0.358
HUBEI PROV ACAD TRADIT CHINESE MED	1	0.358
HUBEI PROV HOSP TRADIT CHINESE MED	1	0.358
HUBEI UNIVERSITY OF ARTS SCIENCE	1	0.358
HUNAN UNIVERSITY OF CHINESE MEDICINE	1	0.358
INSTITUTE OF LABORATORY ANIMAL SCIENCE CAMS	1	0.358
INSTITUTE OF MEDICINAL PLANT DEVELOPMENT CAMS	1	0.358
IRCCS	1	0.358
IRCCS SANTA LUCIA	1	0.358
ISTITUTO DI FARMACOLOGIA TRASLAZIONALE IFT CNR	1	0.358
JIANG XI HOSP TRADIT CHINESE MED	1	0.358
JIANGNAN UNIVERSITY	1	0.358
JILIN UNIVERSITY	1	0.358
JINAN UNIV	1	0.358
JINAN UNIVERSITY	1	0.358
JINZHOU MEDICAL UNIVERSITY	1	0.358
JOCKEY CLUB CTR POSIT AGEING	1	0.358
KERRY REHABIL MED RES INST	1	0.358
KEY LAB CEREBROPATHY ACUPUNCTURE THERAPY	1	0.358
KEY LAB MAGNET RESONANCE IMAGING BRAIN INFORMAT	1	0.358
KOWLOON HOSP	1	0.358
KU LEUVEN	1	0.358
KYUNG HEE UNIVERSITY HOSPITAL	1	0.358
KYUNGPOOK NATIONAL UNIVERSITY	1	0.358
LIAONING UNIVERSITY OF TRADITIONAL CHINESE MEDICINE	1	0.358
LOWE HOUSE PRIMARY CARE CTR	1	0.358
LUND UNIVERSITY	1	0.358
M I FACHKLIN HERZOGENAURACH	1	0.358
MACKAY JUNIOR COLLEGE OF MEDICINE NURSING MANAGEMENT	1	0.358
MACKAY MEDICAL COLLEGE	1	0.358
MACKAY MEMORIAL HOSPITAL	1	0.358
MAHASARAKHAM UNIVERSITY	1	0.358
MED COLL JIANGSU UNIV	1	0.358
MEMORIAL SLOAN KETTERING CANCER CENTER	1	0.358
MEMORIAL UNIVERSITY NEWFOUNDLAND	1	0.358
MGH INST HLTH PROFESS	1	0.358
MINIST HLTH WELF	1	0.358
MINIST PUBL HLTH	1	0.358
MOE VIRTUAL RES CTR EVIDENCE BASED MED	1	0.358
NANJING AGRICULTURAL UNIVERSITY	1	0.358
NATIONAL CHENG KUNG UNIVERSITY	1	0.358
NATIONAL RESOURCE CENTER FOR CHINESE MATERIA MEDICA CACMS	1	0.358
NATL LOCAL JOINT ENGN RES CTR REHABIL MED TECHNOL	1	0.358
NATL REHABIL RES CTR TRADIT CHINESE MED	1	0.358
NETHERLANDS INSTITUTE FOR NEUROSCIENCE NIN KNAW	1	0.358
NEW YORK UNIVERSITY	1	0.358
NINGBO UNIVERSITY	1	0.358
NINGXIA MEDICAL UNIVERSITY	1	0.358
NORTHEASTERN UNIVERSITY	1	0.358
NORTHERN JIANGSU PEOPLES HOSP	1	0.358
NORTHUMBRIA UNIVERSITY	1	0.358
OSPED MICHELE MELLO	1	0.358
PEOPLES HOSP LINSHUI CTY	1	0.358
PEOPLES HOSP NANHAI DIST FOSHAN	1	0.358
PEOPLES HOSP ZHANGQIU	1	0.358
PHYSIOTHERAPY ACUPUNCTURE CLIN	1	0.358
PLA SECOND MILITARY MEDICAL UNIVERSITY	1	0.358
PORTLAND STATE UNIVERSITY	1	0.358
PRESIDIO OSPEDALIERO GARIBALDI NESIMA	1	0.358
PRIVATCLIN LASSNITZHOEHE	1	0.358
QINGDAO UNIVERSITY	1	0.358
RAPPAPORT FACULTY OF MEDICINE	1	0.358
REHA RHEINFELDEN	1	0.358
REHABIL MED TECHNOL JOINT NATL LOCAL ENGN RES CTR	1	0.358
RITA LEVI MONTALCINI FDN	1	0.358
ROYAL MELBOURNE INSTITUTE OF TECHNOLOGY RMIT	1	0.358
ROYAL NETHERLANDS ACADEMY OF ARTS SCIENCES	1	0.358
SANTA MARGHERITA HOSP	1	0.358
SAPIENZA UNIVERSITY ROME	1	0.358
SECOND HOSP JIAXING	1	0.358
SECOND PEOPLE S HOSPITAL OF SHENZHEN	1	0.358
SECOND PEOPLES HOSP LINYI CITY	1	0.358
SEMYUNG UNIVERSITY	1	0.358
SEODAEMUN GU COMMUNITY HLTH CTR	1	0.358
SEOUL MEDICAL CENTER	1	0.358
SEOUL NATIONAL UNIVERSITY HOSPITAL	1	0.358
SEOUL NATIONAL UNIVERSITY SNU	1	0.358
SEVENTH PEOPLE HOSP SHAOXING	1	0.358
SHAANXI KEY LAB ACUPUNCTURE MED	1	0.358
SHAANXI PROV HOSP TRADIT CHINESE MED	1	0.358
SHAANXI PROVINAIAL HOSP TRADIT CHINESE MED	1	0.358
SHAANXI UNIVERSITY OF CHINESE MEDICINE	1	0.358
SHANDONG NORMAL UNIVERSITY	1	0.358
SHANDONG UNIVERSITY	1	0.358
SHANDONG UNIVERSITY OF TRADITIONAL CHINESE MEDICINE	1	0.358
SHANDONG WENDENG ORTHOPED HOSP	1	0.358
SHANGHAI PULM HOSP	1	0.358
SHAOGUAN RAILWAY HOSP	1	0.358
SHEFFIELD HALLAM UNIVERSITY	1	0.358
SHENZHEN CTR DIS CONTROL PREVENT	1	0.358
SHENZHEN LONGHUA DIST CENT HOSP	1	0.358
SHENZHEN TRADIT CHINESE MED HOSP	1	0.358
SHENZHEN UNIVERSITY	1	0.358
SHUANG HO HOSPITAL	1	0.358
SICHUAN NORMAL UNIVERSITY	1	0.358
SICHUAN PROVINCIAL PEOPLE S HOSPITAL	1	0.358
SIEMENS AG	1	0.358
SINT JOZEFSKLIN IZEGEM	1	0.358
SIXTH PEOPLES HOSP CHONGQING	1	0.358
SKANE UNIVERSITY HOSPITAL	1	0.358
SOUTH CHINA AGRICULTURAL UNIVERSITY	1	0.358
SOUTH CHINA UNIVERSITY OF TECHNOLOGY	1	0.358
SOUTHWEST PETROLEUM UNIVERSITY	1	0.358
SOUTHWEST UNIVERSITY CHINA	1	0.358
SPAULDING REHABILITATION HOSPITAL	1	0.358
STATE KEY LAB SOUTHWESTERN CHINESE MED RESOURCES	1	0.358
TAIPEI CHINESE MED ASSOC	1	0.358
TAIPEI MEDICAL UNIVERSITY	1	0.358
TAIPEI MEDICAL UNIVERSITY HOSPITAL	1	0.358
TAIZHOU HOSP TRADIT CHINESE MED	1	0.358
TAMKANG UNIVERSITY	1	0.358
TANGSHAN GONGREN HOSP	1	0.358
TECHNION ISRAEL INSTITUTE OF TECHNOLOGY	1	0.358
TIANJIN NANKAI HOSP	1	0.358
TIANJIN QUANJIAN INT CANC HOSP	1	0.358
TIANJIN UNIVERSITY OF SPORT	1	0.358
TIANTUO HOSP TIANJIN	1	0.358
TONGDE HOSP ZHEJIANG PROV	1	0.358
TONGDE HOSP ZHEJIANG PROVENCE	1	0.358
TRADIT CHINESE MED AFFILIATED HOSP	1	0.358
TRI SERVICE GENERAL HOSPITAL	1	0.358
TUFTS MEDICAL CENTER	1	0.358
TZU CHI UNIVERSITY	1	0.358
TZU CHI UNIVERSITY OF SCIENCE TECHNOLOGY	1	0.358
UNIVERSITA KORE DI ENNA	1	0.358
UNIVERSITY HOSPITAL BRUSSELS	1	0.358
UNIVERSITY OF BERGEN	1	0.358
UNIVERSITY OF CATANIA	1	0.358
UNIVERSITY OF COLORADO BOULDER	1	0.358
UNIVERSITY OF COLORADO SYSTEM	1	0.358
UNIVERSITY OF ERLANGEN NUREMBERG	1	0.358
UNIVERSITY OF EXETER	1	0.358
UNIVERSITY OF FLORIDA	1	0.358
UNIVERSITY OF HAIFA	1	0.358
UNIVERSITY OF ILLINOIS CHICAGO	1	0.358
UNIVERSITY OF ILLINOIS CHICAGO HOSPITAL	1	0.358
UNIVERSITY OF ILLINOIS SYSTEM	1	0.358
UNIVERSITY OF KENTUCKY	1	0.358
UNIVERSITY OF NORTH TEXAS DENTON	1	0.358
UNIVERSITY OF NORTH TEXAS SYSTEM	1	0.358
UNIVERSITY OF OSLO	1	0.358
UNIVERSITY OF OTTAWA	1	0.358
UNIVERSITY OF PAVIA	1	0.358
UNIVERSITY OF ROME TOR VERGATA	1	0.358
VIRGINIA UNIV INTEGRAT MED	1	0.358
VRIJE UNIVERSITEIT AMSTERDAM	1	0.358
VUNO INC	1	0.358
WALLENBERG NEUROSCI CTR	1	0.358
WONKWANG UNIVERSITY	1	0.358
WUHAN HOSP TRADIT CHINESE WESTERN MED	1	0.358
WUHAN SPORTS UNIVERSITY	1	0.358
XI AN JIAOTONG UNIVERSITY	1	0.358
XIANGYANG CENT HOSP	1	0.358
XINXIANG MEDICAL UNIVERSITY	1	0.358
YALE UNIVERSITY	1	0.358
YANGZHOU UNIVERSITY	1	0.358
YELLOW RIVER CTR HOSP	1	0.358
YUEBEI PEOPLES HOSP	1	0.358
ZHAOQING MED COLL	1	0.358
ZHENGZHOU MATERNAL CHILD HLTH HOSP	1	0.358
ZHONGSHAN SCH MED	1	0.358

## Sheet: authors
	authors	counts	% of 279
Li-Dian Chen	Chen LD	26	9.319
Cun-Zhi Liu	Liu CZ	26	9.319
Jing Tao	Tao J	25	8.961
Jia Huang	Huang J	19	6.81
Wei-Lin Liu	Liu WL	15	5.376
Jing-Wen Yang	Yang JW	15	5.376
Jing-Xian Han	Han JX	12	4.301
Ru-Hui Lin	Lin RH	12	4.301
Xue-Rui Wang	Wang XR	12	4.301
Jian-Chun Yu	Yu JC	12	4.301
	Li ZG	11	3.943
	Shi GX	11	3.943
	Zhang XZ	11	3.943
	Lee JH	9	3.226
	Yan CQ	9	3.226
	Zhao L	9	3.226
	Chen SJ	8	2.867
	Li H	8	2.867
	Li L	8	2.867
	Tang CZ	8	2.867
	Wang X	8	2.867
	Zhu W	8	2.867
	Kim JH	7	2.509
	Liang SX	7	2.509
	Liu J	7	2.509
	Wang F	7	2.509
	Wang J	7	2.509
	Wang L	7	2.509
	Zhang Y	7	2.509
	Chen Y	6	2.151
	Du SQ	6	2.151
	Lai XS	6	2.151
	Li KC	6	2.151
	Li QQ	6	2.151
	Li XJ	6	2.151
	Liu Y	6	2.151
	Ma SM	6	2.151
	Tang YS	6	2.151
	Wang Y	6	2.151
	Wang ZF	6	2.151
	Wang ZQ	6	2.151
	Yang NN	6	2.151
	Yang SL	6	2.151
	Yu KQ	6	2.151
	Zhou Y	6	2.151
	Chen J	5	1.792
	Feng XD	5	1.792
	He T	5	1.792
	Huang Y	5	1.792
	Jia YJ	5	1.792
	Kan BH	5	1.792
	Li ZF	5	1.792
	Lin JG	5	1.792
	Lin LT	5	1.792
	Nie K	5	1.792
	Park GC	5	1.792
	Wang Q	5	1.792
	Xu AP	5	1.792
	Yang MG	5	1.792
	Zhang ZJ	5	1.792
	Cao Y	4	1.434
	Chen JX	4	1.434
	Cheng HY	4	1.434
	Dong WG	4	1.434
	Gao F	4	1.434
	Guo WQ	4	1.434
	Han JY	4	1.434
	Han Y	4	1.434
	Hsieh CL	4	1.434
	Jiang J	4	1.434
	Jung IC	4	1.434
	Lee JS	4	1.434
	Li GM	4	1.434
	Li JH	4	1.434
	Lin LL	4	1.434
	Lin YW	4	1.434
	Lu J	4	1.434
	Peng HW	4	1.434
	Shi J	4	1.434
	Wang QJ	4	1.434
	Wang S	4	1.434
	Xiao LY	4	1.434
	Ye Y	4	1.434
	Zeng XH	4	1.434
	Zhang L	4	1.434
	Zhao CK	4	1.434
	Zhou J	4	1.434
	Zhu YZ	4	1.434
	Zhuo PY	4	1.434
	Bai LJ	3	1.075
	Cai M	3	1.075
	Cao J	3	1.075
	Chen B	3	1.075
	Cho MR	3	1.075
	Cho SH	3	1.075
	Cui SY	3	1.075
	Fisher M	3	1.075
	Guo F	3	1.075
	He J	3	1.075
	Jiang C	3	1.075
	Jiang YJ	3	1.075
	Kim J	3	1.075
	Lao LX	3	1.075
	Lee B	3	1.075
	Li CZ	3	1.075
	Li J	3	1.075
	Li P	3	1.075
	Li RQ	3	1.075
	Li XY	3	1.075
	Lin LC	3	1.075
	Liu F	3	1.075
	Liu H	3	1.075
	Liu JW	3	1.075
	Liu X	3	1.075
	Nie BB	3	1.075
	Park HJ	3	1.075
	Qin ZS	3	1.075
	Shan BC	3	1.075
	Shao SJ	3	1.075
	Shi H	3	1.075
	Shi HY	3	1.075
	Song CM	3	1.075
	Song HQ	3	1.075
	Song MY	3	1.075
	Tian HL	3	1.075
	Wang H	3	1.075
	Wu J	3	1.075
	Wu SC	3	1.075
	Wu ZM	3	1.075
	Xiong J	3	1.075
	Xiong LZ	3	1.075
	Xu JY	3	1.075
	Xu NG	3	1.075
	Xu SF	3	1.075
	Yang EJ	3	1.075
	Yang MH	3	1.075
	Yang S	3	1.075
	Ye HC	3	1.075
	Yin CP	3	1.075
	Yin L	3	1.075
	Zhang H	3	1.075
	Zhang J	3	1.075
	Zhang M	3	1.075
	Zhang YZ	3	1.075
	Zhao ZL	3	1.075
	Zheng XH	3	1.075
	Zhou CL	3	1.075
	Chen F	2	0.717
	Chen JH	2	0.717
	Chen JQ	2	0.717
	Chen LP	2	0.717
	Chen W	2	0.717
	Chen YM	2	0.717
	Chen YQ	2	0.717
	Conboy L	2	0.717
	Ding N	2	0.717
	Fan XW	2	0.717
	Fang JQ	2	0.717
	Feng PP	2	0.717
	Fu Y	2	0.717
	Garrido-ardila EM	2	0.717
	Guan SK	2	0.717
	Guo Y	2	0.717
	Hahm DH	2	0.717
	Han XH	2	0.717
	Hong WJ	2	0.717
	Huang L	2	0.717
	Huang LP	2	0.717
	Huang S	2	0.717
	Huang XL	2	0.717
	Jang JH	2	0.717
	Ji CS	2	0.717
	Jia BH	2	0.717
	Jia XY	2	0.717
	Jin H	2	0.717
	Kim Y	2	0.717
	Kong LH	2	0.717
	Kwon O	2	0.717
	Lee H	2	0.717
	Leung MCP	2	0.717
	Li B	2	0.717
	Li C	2	0.717
	Li CY	2	0.717
	Li F	2	0.717
	Li JY	2	0.717
	Li TR	2	0.717
	Li X	2	0.717
	Li XW	2	0.717
	Li Y	2	0.717
	Li YA	2	0.717
	Li YJ	2	0.717
	Li YL	2	0.717
	Li YN	2	0.717
	Li Z	2	0.717
	Liang JP	2	0.717
	Liang PP	2	0.717
	Liang W	2	0.717
	Lin BB	2	0.717
	Lin J	2	0.717
	Lin L	2	0.717
	Lin XM	2	0.717
	Lin YK	2	0.717
	Lin ZK	2	0.717
	Litscher G	2	0.717
	Liu BZ	2	0.717
	Liu HH	2	0.717
	Liu LX	2	0.717
	Liu LY	2	0.717
	Liu PR	2	0.717
	Liu Q	2	0.717
	Liu SY	2	0.717
	Liu TL	2	0.717
	Liu XY	2	0.717
	Liu Z	2	0.717
	Liu ZS	2	0.717
	Lu LM	2	0.717
	Lu M	2	0.717
	Man SC	2	0.717
	Mao JJ	2	0.717
	Mo LQ	2	0.717
	Montanero-fernandez J	2	0.717
	Ni H	2	0.717
	Oh JY	2	0.717
	Park SS	2	0.717
	Peng J	2	0.717
	Peng Y	2	0.717
	Rodriguez-mansilla J	2	0.717
	Ruan WQ	2	0.717
	Ryu Y	2	0.717
	Schnyer R	2	0.717
	Shang HC	2	0.717
	Shi JW	2	0.717
	Shi XM	2	0.717
	Shin JC	2	0.717
	Song EM	2	0.717
	Song JG	2	0.717
	St John M	2	0.717
	Su XT	2	0.717
	Sun L	2	0.717
	Sun SF	2	0.717
	Tang NY	2	0.717
	Tian J	2	0.717
	Tsai CC	2	0.717
	Tu JF	2	0.717
	Varela-donoso E	2	0.717
	Wang D	2	0.717
	Wang GM	2	0.717
	Wang LP	2	0.717
	Wang MH	2	0.717
	Wang P	2	0.717
	Wang T	2	0.717
	Wang W	2	0.717
	Wang XJ	2	0.717
	Wang XL	2	0.717
	Wang YL	2	0.717
	Wang YQ	2	0.717
	Wang YY	2	0.717
	Wang ZD	2	0.717
	Wang ZG	2	0.717
	Wei P	2	0.717
	Wei WJ	2	0.717
	Wu HA	2	0.717
	Wu KL	2	0.717
	Wu YN	2	0.717
	Xiao C	2	0.717
	Xiao L	2	0.717
	Xie H	2	0.717
	Xie YC	2	0.717
	Xin X	2	0.717
	Xu J	2	0.717
	Xu M	2	0.717
	Xu MS	2	0.717
	Xu Q	2	0.717
	Xu SJ	2	0.717
	Yam LL	2	0.717
	Yang BF	2	0.717
	Yang Y	2	0.717
	Yao L	2	0.717
	Ye XB	2	0.717
	Yeh CC	2	0.717
	Yong Y	2	0.717
	Yoo HR	2	0.717
	Yu CC	2	0.717
	Yu LL	2	0.717
	Yu S	2	0.717
	Zeng QT	2	0.717
	Zeng YJ	2	0.717
	Zhang GF	2	0.717
	Zhang JY	2	0.717
	Zhang LL	2	0.717
	Zhang Q	2	0.717
	Zhang T	2	0.717
	Zhang XF	2	0.717
	Zhang YN	2	0.717
	Zhang ZC	2	0.717
	Zhao B	2	0.717
	Zheng GH	2	0.717
	Zhou YL	2	0.717
	Zhu SJ	2	0.717
	Ahles TA	1	0.358
	Ahn HI	1	0.358
	Ahn S	1	0.358
	Ahn SM	1	0.358
	Ai Q	1	0.358
	An Q	1	0.358
	Attias S	1	0.358
	Bai DY	1	0.358
	Balla S	1	0.358
	Balzer C	1	0.358
	Bao X	1	0.358
	Bella R	1	0.358
	Bellomo M	1	0.358
	Ben-arye E	1	0.358
	Berretta E	1	0.358
	Bi XC	1	0.358
	Bin LL	1	0.358
	Bo YL	1	0.358
	Borms M	1	0.358
	Botarelli E	1	0.358
	Boterberg T	1	0.358
	Bu Y	1	0.358
	Cai GF	1	0.358
	Cai GL	1	0.358
	Cai LH	1	0.358
	Cai YY	1	0.358
	Cao F	1	0.358
	Cao H	1	0.358
	Cao TY	1	0.358
	Cao YB	1	0.358
	Cao YL	1	0.358
	Cao ZY	1	0.358
	Capellero B	1	0.358
	Centonze SS	1	0.358
	Cha JY	1	0.358
	Chan CCH	1	0.358
	Chan KWS	1	0.358
	Chang QY	1	0.358
	Chang SC	1	0.358
	Chang YC	1	0.358
	Chen DW	1	0.358
	Chen FY	1	0.358
	Chen GH	1	0.358
	Chen H	1	0.358
	Chen HJ	1	0.358
	Chen JM	1	0.358
	Chen KT	1	0.358
	Chen KY	1	0.358
	Chen LF	1	0.358
	Chen LN	1	0.358
	Chen PY	1	0.358
	Chen RF	1	0.358
	Chen S	1	0.358
	Chen TL	1	0.358
	Chen TY	1	0.358
	Chen WF	1	0.358
	Chen WL	1	0.358
	Chen XH	1	0.358
	Chen XL	1	0.358
	Chen YC	1	0.358
	Chen YJ	1	0.358
	Chen ZG	1	0.358
	Cheng ASK	1	0.358
	Cheng CY	1	0.358
	Cheng ZH	1	0.358
	Chiu JH	1	0.358
	Choi BT	1	0.358
	Choi DH	1	0.358
	Choi JB	1	0.358
	Choi Y	1	0.358
	Choi YE	1	0.358
	Choi YJ	1	0.358
	Chou PC	1	0.358
	Chu HY	1	0.358
	Chu Q	1	0.358
	Chu SA	1	0.358
	Chung JY	1	0.358
	Chung SY	1	0.358
	Chung YA	1	0.358
	Chung YC	1	0.358
	Ciavardelli D	1	0.358
	Cui CL	1	0.358
	Cui GH	1	0.358
	D'agostino S	1	0.358
	Dai QX	1	0.358
	Dai RW	1	0.358
	Dai Y	1	0.358
	Dai YL	1	0.358
	De Stefano ME	1	0.358
	Debruyne PR	1	0.358
	Deng DM	1	0.358
	Deng M	1	0.358
	Deng P	1	0.358
	Deng QX	1	0.358
	Deng Y	1	0.358
	Deng YM	1	0.358
	Destro G	1	0.358
	Dettmann ML	1	0.358
	Devlin JW	1	0.358
	Diao S	1	0.358
	Dilworth P	1	0.358
	Do YH	1	0.358
	Dong SA	1	0.358
	Dong Y	1	0.358
	Dong YY	1	0.358
	Du SH	1	0.358
	Du SJ	1	0.358
	Du YH	1	0.358
	Du YJ	1	0.358
	Du YZ	1	0.358
	Duan GX	1	0.358
	Duan XD	1	0.358
	Eom YJ	1	0.358
	Ernst E	1	0.358
	Ettlin T	1	0.358
	Fan DQ	1	0.358
	Fan H	1	0.358
	Fan SL	1	0.358
	Fan X	1	0.358
	Fan YT	1	0.358
	Fan ZY	1	0.358
	Fang F	1	0.358
	Fang YH	1	0.358
	Fang YN	1	0.358
	Feng HL	1	0.358
	Feng HX	1	0.358
	Feng Q	1	0.358
	Feng SF	1	0.358
	Feng SW	1	0.358
	Feng YF	1	0.358
	Feng YY	1	0.358
	Florenzano F	1	0.358
	Fontaine C	1	0.358
	Francis M	1	0.358
	Fu QN	1	0.358
	Fu WW	1	0.358
	Fu YQ	1	0.358
	Fung JKKM	1	0.358
	Gaischek I	1	0.358
	Gan L	1	0.358
	Gao CH	1	0.358
	Gao H	1	0.358
	Gao JX	1	0.358
	Gao K	1	0.358
	Gao LJ	1	0.358
	Gao S	1	0.358
	Gao YJ	1	0.358
	Gao YX	1	0.358
	Garland SN	1	0.358
	Gatti A	1	0.358
	Gavrieli S	1	0.358
	Gelfo F	1	0.358
	Gerke T	1	0.358
	Ghafoor U	1	0.358
	Goldstein M	1	0.358
	Gong DG	1	0.358
	Gong ZG	1	0.358
	Gonzalez Sanchez B	1	0.358
	Gonzalez-lopez-arza MV	1	0.358
	Green J	1	0.358
	Greenberg D	1	0.358
	Grill WM	1	0.358
	Gu XD	1	0.358
	Guan W	1	0.358
	Guan Y	1	0.358
	Guerriero F	1	0.358
	Guido D	1	0.358
	Guo HD	1	0.358
	Guo LL	1	0.358
	Guo SM	1	0.358
	Guo T	1	0.358
	Guo WH	1	0.358
	Guo XY	1	0.358
	Guo YB	1	0.358
	Guo YQ	1	0.358
	Guo YY	1	0.358
	Guo ZW	1	0.358
	Han DX	1	0.358
	Han HY	1	0.358
	Han K	1	0.358
	Han XQ	1	0.358
	Han YG	1	0.358
	Han YM	1	0.358
	Han YY	1	0.358
	Hanssens M	1	0.358
	Hao CQ	1	0.358
	Hao WX	1	0.358
	Hao Y	1	0.358
	He C	1	0.358
	He F	1	0.358
	He H	1	0.358
	He L	1	0.358
	He QC	1	0.358
	He XK	1	0.358
	He XL	1	0.358
	Healy KM	1	0.358
	Hernandez TD	1	0.358
	Ho DWH	1	0.358
	Ho F	1	0.358
	Ho LM	1	0.358
	Hodges SA	1	0.358
	Hong KS	1	0.358
	Hou HT	1	0.358
	Hou ZT	1	0.358
	Hsu KY	1	0.358
	Htut WM	1	0.358
	Hu CJ	1	0.358
	Hu H	1	0.358
	Hu HM	1	0.358
	Hu J	1	0.358
	Hu JH	1	0.358
	Hu SQ	1	0.358
	Hu SW	1	0.358
	Hu XL	1	0.358
	Huang CP	1	0.358
	Huang FH	1	0.358
	Huang HJ	1	0.358
	Huang HP	1	0.358
	Huang JK	1	0.358
	Huang JL	1	0.358
	Huang JT	1	0.358
	Huang KB	1	0.358
	Huang LQ	1	0.358
	Huang MC	1	0.358
	Huang TH	1	0.358
	Huang XY	1	0.358
	Huang YT	1	0.358
	Huang YW	1	0.358
	Huang YX	1	0.358
	Huffman WJ	1	0.358
	Huo JW	1	0.358
	Huo QW	1	0.358
	Huo SP	1	0.358
	Huo TT	1	0.358
	Hwang TY	1	0.358
	Hyun MK	1	0.358
	Im WS	1	0.358
	Ip I	1	0.358
	Ito TA	1	0.358
	Jang D	1	0.358
	Jeon S	1	0.358
	Jeong JH	1	0.358
	Jerng UM	1	0.358
	Ji BB	1	0.358
	Ji Y	1	0.358
	Jia JJ	1	0.358
	Jia JP	1	0.358
	Jia KP	1	0.358
	Jia WW	1	0.358
	Jia XM	1	0.358
	Jiang GL	1	0.358
	Jiang H	1	0.358
	Jiang LF	1	0.358
	Jiang MH	1	0.358
	Jiang QL	1	0.358
	Jiang T	1	0.358
	Jiang WW	1	0.358
	Jiang YM	1	0.358
	Jiang ZG	1	0.358
	Jiao WG	1	0.358
	Jimenez-palomares M	1	0.358
	Jin GX	1	0.358
	Jin TT	1	0.358
	Jin XL	1	0.358
	Jittiwat J	1	0.358
	Johansson B	1	0.358
	Juan YH	1	0.358
	Jun G	1	0.358
	Jung C	1	0.358
	Jung E	1	0.358
	Jung ES	1	0.358
	Jung HC	1	0.358
	Jung WM	1	0.358
	Kang HW	1	0.358
	Kang JX	1	0.358
	Kang YJ	1	0.358
	Kantoff PW	1	0.358
	Kao CC	1	0.358
	Kaye JT	1	0.358
	Kim AR	1	0.358
	Kim D	1	0.358
	Kim GN	1	0.358
	Kim H	1	0.358
	Kim HK	1	0.358
	Kim HN	1	0.358
	Kim HS	1	0.358
	Kim HT	1	0.358
	Kim HY	1	0.358
	Kim JE	1	0.358
	Kim JW	1	0.358
	Kim JY	1	0.358
	Kim M	1	0.358
	Kim MW	1	0.358
	Kim YE	1	0.358
	Kim YK	1	0.358
	Kim YR	1	0.358
	Kinden R	1	0.358
	Knops C	1	0.358
	Kong J	1	0.358
	Kong YN	1	0.358
	Kuang X	1	0.358
	Kuang YD	1	0.358
	Kulke H	1	0.358
	Kuo CT	1	0.358
	Kwak HY	1	0.358
	Kwan AKL	1	0.358
	Kwan RYC	1	0.358
	Kwok T	1	0.358
	Kwon CY	1	0.358
	Kwon OS	1	0.358
	Kwon S	1	0.358
	Kwong A	1	0.358
	Lai CKY	1	0.358
	Lai JN	1	0.358
	Lai X	1	0.358
	Lam CT	1	0.358
	Lam KS	1	0.358
	Lam LCW	1	0.358
	Lane HL	1	0.358
	Langenaeken C	1	0.358
	Lanza G	1	0.358
	Lao YL	1	0.358
	Lau W	1	0.358
	Lawler D	1	0.358
	Lee KM	1	0.358
	Lee MS	1	0.358
	Lee SI	1	0.358
	Lee VHF	1	0.358
	Lee YC	1	0.358
	Lee YM	1	0.358
	Lee YS	1	0.358
	Lefebvre T	1	0.358
	Lei M	1	0.358
	Lei Y	1	0.358
	Lei YL	1	0.358
	Leung AKM	1	0.358
	Leung AWN	1	0.358
	Leung PC	1	0.358
	Leung RCY	1	0.358
	Levy I	1	0.358
	Li BX	1	0.358
	Li CG	1	0.358
	Li CM	1	0.358
	Li CR	1	0.358
	Li CSR	1	0.358
	Li DH	1	0.358
	Li FF	1	0.358
	Li HT	1	0.358
	Li JG	1	0.358
	Li JQ	1	0.358
	Li M	1	0.358
	Li MH	1	0.358
	Li MJ	1	0.358
	Li MY	1	0.358
	Li QF	1	0.358
	Li QS	1	0.358
	Li T	1	0.358
	Li TC	1	0.358
	Li W	1	0.358
	Li WS	1	0.358
	Li WT	1	0.358
	Li WZ	1	0.358
	Li XH	1	0.358
	Li XQ	1	0.358
	Li YK	1	0.358
	Li YY	1	0.358
	Li YZ	1	0.358
	Li ZH	1	0.358
	Li ZL	1	0.358
	Li ZM	1	0.358
	Li ZW	1	0.358
	Li ZX	1	0.358
	Liang BY	1	0.358
	Liang CL	1	0.358
	Liang FR	1	0.358
	Liang HW	1	0.358
	Liang N	1	0.358
	Liang PZ	1	0.358
	Liang WR	1	0.358
	Liang XM	1	0.358
	Liang Z	1	0.358
	Liang ZM	1	0.358
	Liao CC	1	0.358
	Liao H	1	0.358
	Liao WJ	1	0.358
	Lim J	1	0.358
	Lin CL	1	0.358
	Lin CY	1	0.358
	Lin D	1	0.358
	Lin HB	1	0.358
	Lin JM	1	0.358
	Lin RZ	1	0.358
	Lin S	1	0.358
	Lin SK	1	0.358
	Lin WJ	1	0.358
	Lin YF	1	0.358
	Lin YJ	1	0.358
	Lin ZC	1	0.358
	Ling CQ	1	0.358
	Liou KT	1	0.358
	Litscher D	1	0.358
	Liu BW	1	0.358
	Liu FL	1	0.358
	Liu FW	1	0.358
	Liu G	1	0.358
	Liu HC	1	0.358
	Liu HM	1	0.358
	Liu HW	1	0.358
	Liu LH	1	0.358
	Liu LM	1	0.358
	Liu MJ	1	0.358
	Liu P	1	0.358
	Liu RC	1	0.358
	Liu RJ	1	0.358
	Liu ST	1	0.358
	Liu T	1	0.358
	Liu W	1	0.358
	Liu XL	1	0.358
	Liu XZ	1	0.358
	Liu YF	1	0.358
	Liu YR	1	0.358
	Liu YT	1	0.358
	Liu YZ	1	0.358
	Liu ZB	1	0.358
	Liu ZY	1	0.358
	Livneh H	1	0.358
	Lopez-arza MVG	1	0.358
	Lu FH	1	0.358
	Lu K	1	0.358
	Lu KJ	1	0.358
	Lu LY	1	0.358
	Lu MC	1	0.358
	Lu MK	1	0.358
	Lu Y	1	0.358
	Lu YJ	1	0.358
	Luijpen MW	1	0.358
	Luo F	1	0.358
	Luo X	1	0.358
	Lv GY	1	0.358
	Lv Q	1	0.358
	Lycke M	1	0.358
	Ma JY	1	0.358
	Ma RJ	1	0.358
	Ma SQ	1	0.358
	Ma Y	1	0.358
	Madrigal-mora N	1	0.358
	Maeng LS	1	0.358
	Mai FY	1	0.358
	Mai SM	1	0.358
	Manni L	1	0.358
	Mannu P	1	0.358
	Mao EX	1	0.358
	Mao X	1	0.358
	Maurizi N	1	0.358
	Mccaskey MA	1	0.358
	Mcfadden KL	1	0.358
	Mei L	1	0.358
	Mei TT	1	0.358
	Mele G	1	0.358
	Meng DF	1	0.358
	Meng DJ	1	0.358
	Meng YC	1	0.358
	Meryck K	1	0.358
	Meshberg N	1	0.358
	Mi YQ	1	0.358
	Min BQ	1	0.358
	Min D	1	0.358
	Mo YC	1	0.358
	Mook I	1	0.358
	Na CS	1	0.358
	Nan X	1	0.358
	Neerland BE	1	0.358
	Ng FLB	1	0.358
	Nistico R	1	0.358
	Obialero R	1	0.358
	Oliven R	1	0.358
	Ou YW	1	0.358
	Pan L	1	0.358
	Pan XH	1	0.358
	Pan YC	1	0.358
	Pang R	1	0.358
	Pang Y	1	0.358
	Park HK	1	0.358
	Park JH	1	0.358
	Park JY	1	0.358
	Park MS	1	0.358
	Park SI	1	0.358
	Park YC	1	0.358
	Pei CQ	1	0.358
	Pei SY	1	0.358
	Peng S	1	0.358
	Peng WJ	1	0.358
	Peng WN	1	0.358
	Peng XH	1	0.358
	Peng XM	1	0.358
	Peng YM	1	0.358
	Pennisi M	1	0.358
	Perna S	1	0.358
	Perng CH	1	0.358
	Pernigotti LM	1	0.358
	Petrosini L	1	0.358
	Piccinin S	1	0.358
	Polo L	1	0.358
	Pottel H	1	0.358
	Protto V	1	0.358
	Qian CH	1	0.358
	Qian F	1	0.358
	Qian H	1	0.358
	Qian TY	1	0.358
	Qian XL	1	0.358
	Qiang J	1	0.358
	Qiao HF	1	0.358
	Qiao N	1	0.358
	Qin WL	1	0.358
	Qin X	1	0.358
	Qing WX	1	0.358
	Qiu LH	1	0.358
	Qiu RJ	1	0.358
	Qu SS	1	0.358
	Qu Y	1	0.358
	Quirico PE	1	0.358
	Ran DZ	1	0.358
	Rao C	1	0.358
	Ren B	1	0.358
	Ren J	1	0.358
	Ren JY	1	0.358
	Ren L	1	0.358
	Ren M	1	0.358
	Ren YL	1	0.358
	Ren YS	1	0.358
	Renati P	1	0.358
	Ricevuti G	1	0.358
	Rodriguiz RM	1	0.358
	Rollone M	1	0.358
	Rondanelli M	1	0.358
	Rong PJ	1	0.358
	Rong Q	1	0.358
	Root JC	1	0.358
	Rorsman I	1	0.358
	San S	1	0.358
	Sandner-kiesling A	1	0.358
	Sandri N	1	0.358
	Scherder EJA	1	0.358
	Schiff E	1	0.358
	Scho P	1	0.358
	Schupp W	1	0.358
	Schuster-amft C	1	0.358
	Schwarz G	1	0.358
	Seol IC	1	0.358
	Sergeant JA	1	0.358
	Sgarlata C	1	0.358
	Shan CL	1	0.358
	Shan Y	1	0.358
	Shang XM	1	0.358
	Shao JK	1	0.358
	Shao XM	1	0.358
	Shao Y	1	0.358
	Shen F	1	0.358
	Shen JG	1	0.358
	Shen P	1	0.358
	Shen Y	1	0.358
	Shen YF	1	0.358
	Shen Z	1	0.358
	Sheng HJ	1	0.358
	Sheng J	1	0.358
	Sheng XJ	1	0.358
	Sheng ZM	1	0.358
	Shi HF	1	0.358
	Shi M	1	0.358
	Shi P	1	0.358
	Shi SH	1	0.358
	Shi TY	1	0.358
	Shi XD	1	0.358
	Shi YY	1	0.358
	Shih CC	1	0.358
	Shim I	1	0.358
	Shim J	1	0.358
	Shin BC	1	0.358
	Shin HK	1	0.358
	Shin YI	1	0.358
	Shu S	1	0.358
	Simoncini M	1	0.358
	So KF	1	0.358
	So WKW	1	0.358
	Soligo M	1	0.358
	Song JX	1	0.358
	Song LY	1	0.358
	Song MK	1	0.358
	Song T	1	0.358
	Song W	1	0.358
	Song XL	1	0.358
	Soto-aguliar F	1	0.358
	Su KQ	1	0.358
	Su WL	1	0.358
	Su X	1	0.358
	Su XX	1	0.358
	Su ZZ	1	0.358
	Subramaniyan S	1	0.358
	Suh HW	1	0.358
	Sui RB	1	0.358
	Sun FY	1	0.358
	Sun JH	1	0.358
	Sun JJ	1	0.358
	Sun K	1	0.358
	Sun LL	1	0.358
	Sun PY	1	0.358
	Sun QY	1	0.358
	Sun RQ	1	0.358
	Sun SN	1	0.358
	Sun TX	1	0.358
	Sun WJ	1	0.358
	Sun XW	1	0.358
	Sun ZR	1	0.358
	Sur B	1	0.358
	Sur BJ	1	0.358
	Sutalangka C	1	0.358
	Swaab DF	1	0.358
	Tack L	1	0.358
	Tai Y	1	0.358
	Tan C	1	0.358
	Tan LL	1	0.358
	Tan TT	1	0.358
	Tang AW	1	0.358
	Tang CL	1	0.358
	Tang L	1	0.358
	Tang Q	1	0.358
	Tang SH	1	0.358
	Tang ZS	1	0.358
	Tao JE	1	0.358
	Terrando N	1	0.358
	Tian JX	1	0.358
	Tian QF	1	0.358
	Tian SM	1	0.358
	Tong QY	1	0.358
	Tong TS	1	0.358
	Tsai CH	1	0.358
	Tsai ST	1	0.358
	Tsai TH	1	0.358
	Tsai TY	1	0.358
	Tsang CLL	1	0.358
	Tsang HWH	1	0.358
	Tsoi B	1	0.358
	Tu Y	1	0.358
	Tzang RF	1	0.358
	Tzeng WJ	1	0.358
	Vella V	1	0.358
	Wan MY	1	0.358
	Wang DJ	1	0.358
	Wang DR	1	0.358
	Wang FS	1	0.358
	Wang FW	1	0.358
	Wang HB	1	0.358
	Wang HF	1	0.358
	Wang HK	1	0.358
	Wang HL	1	0.358
	Wang HN	1	0.358
	Wang HR	1	0.358
	Wang JJ	1	0.358
	Wang JL	1	0.358
	Wang JS	1	0.358
	Wang JY	1	0.358
	Wang LL	1	0.358
	Wang LQ	1	0.358
	Wang M	1	0.358
	Wang MY	1	0.358
	Wang N	1	0.358
	Wang NK	1	0.358
	Wang PN	1	0.358
	Wang QA	1	0.358
	Wang QM	1	0.358
	Wang SH	1	0.358
	Wang SJ	1	0.358
	Wang SQ	1	0.358
	Wang SW	1	0.358
	Wang SX	1	0.358
	Wang WH	1	0.358
	Wang WX	1	0.358
	Wang XB	1	0.358
	Wang XF	1	0.358
	Wang XS	1	0.358
	Wang YN	1	0.358
	Wang YS	1	0.358
	Wang YW	1	0.358
	Wang ZC	1	0.358
	Wang ZJ	1	0.358
	Wang ZK	1	0.358
	Wang ZY	1	0.358
	Wattanathorn J	1	0.358
	Wei BX	1	0.358
	Wei DM	1	0.358
	Wei G	1	0.358
	Wei HD	1	0.358
	Wei JC	1	0.358
	Wei JP	1	0.358
	Wei LP	1	0.358
	Wei QS	1	0.358
	Wei TH	1	0.358
	Wei W	1	0.358
	Wei XM	1	0.358
	Wei YW	1	0.358
	Wen H	1	0.358
	Wen T	1	0.358
	Wen W	1	0.358
	Wen YQ	1	0.358
	Wetsel WC	1	0.358
	Wik G	1	0.358
	Williams N	1	0.358
	Wing YK	1	0.358
	Wong B	1	0.358
	Wong J	1	0.358
	Wong WM	1	0.358
	Wu BQ	1	0.358
	Wu CC	1	0.358
	Wu GL	1	0.358
	Wu JH	1	0.358
	Wu JJ	1	0.358
	Wu JS	1	0.358
	Wu KH	1	0.358
	Wu LY	1	0.358
	Wu LZ	1	0.358
	Wu ML	1	0.358
	Wu MY	1	0.358
	Wu Q	1	0.358
	Wu QL	1	0.358
	Wu YA	1	0.358
	Wu YH	1	0.358
	Wu YJ	1	0.358
	Wu ZQ	1	0.358
	Xi LJ	1	0.358
	Xia P	1	0.358
	Xiang DL	1	0.358
	Xiao LJ	1	0.358
	Xiao P	1	0.358
	Xiao SH	1	0.358
	Xie DJ	1	0.358
	Xie GL	1	0.358
	Xie HL	1	0.358
	Xie JF	1	0.358
	Xie JY	1	0.358
	Xin GL	1	0.358
	Xing W	1	0.358
	Xing XM	1	0.358
	Xiong B	1	0.358
	Xu CS	1	0.358
	Xu FY	1	0.358
	Xu HZ	1	0.358
	Xu JF	1	0.358
	Xu JJ	1	0.358
	Xu L	1	0.358
	Xu MZ	1	0.358
	Xu S	1	0.358
	Xu SN	1	0.358
	Xu ST	1	0.358
	Xu SY	1	0.358
	Xu Y	1	0.358
	Xu-feng W	1	0.358
	Xue R	1	0.358
	Xue Y	1	0.358
	Xv GH	1	0.358
	Yan B	1	0.358
	Yan D	1	0.358
	Yan LJ	1	0.358
	Yan SH	1	0.358
	Yan TB	1	0.358
	Yan XD	1	0.358
	Yang H	1	0.358
	Yang HB	1	0.358
	Yang HL	1	0.358
	Yang JJ	1	0.358
	Yang JL	1	0.358
	Yang JY	1	0.358
	Yang LP	1	0.358
	Yang QH	1	0.358
	Yang SB	1	0.358
	Yang WD	1	0.358
	Yang XF	1	0.358
	Yang XT	1	0.358
	Yang YL	1	0.358
	Yang YW	1	0.358
	Yao LQ	1	0.358
	Yao X	1	0.358
	Ye F	1	0.358
	Ye YM	1	0.358
	Yen HR	1	0.358
	Yeung WF	1	0.358
	Yi W	1	0.358
	Yin H	1	0.358
	Yin J	1	0.358
	Yin W	1	0.358
	Yin X	1	0.358
	Yin XX	1	0.358
	Yin ZY	1	0.358
	Yip KK	1	0.358
	Yiu CY	1	0.358
	Yoon SB	1	0.358
	You W	1	0.358
	You XF	1	0.358
	You YB	1	0.358
	You YL	1	0.358
	You YN	1	0.358
	Youn D	1	0.358
	Yu HK	1	0.358
	Yu HT	1	0.358
	Yu J	1	0.358
	Yu JB	1	0.358
	Yu JH	1	0.358
	Yu KKT	1	0.358
	Yu PL	1	0.358
	Yu T	1	0.358
	Yu TY	1	0.358
	Yu WL	1	0.358
	Yu XD	1	0.358
	Yu XM	1	0.358
	Yu XP	1	0.358
	Yu ZW	1	0.358
	Yuan HJ	1	0.358
	Yuan HW	1	0.358
	Yuan J	1	0.358
	Yuan ST	1	0.358
	Yuan WF	1	0.358
	Yuan WL	1	0.358
	Yuan X	1	0.358
	Yuan XC	1	0.358
	Yue AX	1	0.358
	Yun YC	1	0.358
	Zeng C	1	0.358
	Zeng F	1	0.358
	Zeng H	1	0.358
	Zeng LR	1	0.358
	Zeng YC	1	0.358
	Zhan SH	1	0.358
	Zhang B	1	0.358
	Zhang BX	1	0.358
	Zhang CP	1	0.358
	Zhang CX	1	0.358
	Zhang DQ	1	0.358
	Zhang FQ	1	0.358
	Zhang FX	1	0.358
	Zhang G	1	0.358
	Zhang HW	1	0.358
	Zhang HY	1	0.358
	Zhang JB	1	0.358
	Zhang JH	1	0.358
	Zhang LY	1	0.358
	Zhang QM	1	0.358
	Zhang QQ	1	0.358
	Zhang S	1	0.358
	Zhang SC	1	0.358
	Zhang SH	1	0.358
	Zhang SJ	1	0.358
	Zhang WG	1	0.358
	Zhang WJ	1	0.358
	Zhang WS	1	0.358
	Zhang X	1	0.358
	Zhang YH	1	0.358
	Zhang ZH	1	0.358
	Zhang ZY	1	0.358
	Zhao H	1	0.358
	Zhao HB	1	0.358
	Zhao HC	1	0.358
	Zhao HJ	1	0.358
	Zhao J	1	0.358
	Zhao JJ	1	0.358
	Zhao LH	1	0.358
	Zhao SH	1	0.358
	Zhao W	1	0.358
	Zhao XX	1	0.358
	Zhao Y	1	0.358
	Zheng AN	1	0.358
	Zheng CX	1	0.358
	Zheng HZ	1	0.358
	Zheng JG	1	0.358
	Zheng WM	1	0.358
	Zheng XY	1	0.358
	Zheng Y	1	0.358
	Zheng YJ	1	0.358
	Zheng Z	1	0.358
	Zhong HX	1	0.358
	Zhong XY	1	0.358
	Zhong YB	1	0.358
	Zhong Z	1	0.358
	Zhou AH	1	0.358
	Zhou B	1	0.358
	Zhou F	1	0.358
	Zhou H	1	0.358
	Zhou JH	1	0.358
	Zhou L	1	0.358
	Zhou MC	1	0.358
	Zhou P	1	0.358
	Zhou S	1	0.358
	Zhou SF	1	0.358
	Zhou XM	1	0.358
	Zhou XX	1	0.358
	Zhou ZQ	1	0.358
	Zhu F	1	0.358
	Zhu H	1	0.358
	Zhu J	1	0.358
	Zhu JW	1	0.358
	Zhu LW	1	0.358
	Zhu MJ	1	0.358
	Zhu XD	1	0.358
	Zhuang WY	1	0.358
	Zhuang XX	1	0.358
	Zhuang Z	1	0.358
	Ziea TCE	1	0.358
	Zoncu D	1	0.358
	Zou W	1	0.358
	Zou YH	1	0.358
	Zuo F	1	0.358
	Zuo T	1	0.358
	Zuo XN	1	0.358

## Sheet: cocited authors
	cocited authors	counts
Ronald C Petersen	petersen, rc	56
Zhi-Qun Wang	wang, zq	53
Jian-Chun Yu	yu, jc	46
Li-Jun Bai	bai, lj	42
Lan Zhao	zhao, l	38
Yuan-yuan Feng	feng, yy	34
Ru-Hui Lin	lin, rh	33
Jing Zhou	zhou, j	33
Cun-Zhi Liu	liu, cz	29
Guang-Xia Shi	shi, gx	29
	nasreddine, zs	27
	chen, sj	26
	cheng, hy	26
	feng, xd	25
	liu, f	25
	lee, b	24
	li, xy	24
	macpherson, h	24
	zhou, yl	24
	dong, wg	23
	zhang, h	23
	folstein, mf	22
	roman, gc	22
	longa, ez	21
	ye, y	21
Jing Jiang	jiang, j	20
	wang, q	20
	zhang, zj	19
Min Deng	deng, m	17
	huang, y	17
	hui, kks	17
	lai, xs	17
	leung, mcp	17
	vorhees, cv	17
	wang, t	17
	cao, hj	16
	gorelick, pb	16
	hwang, ik	16
	li, gm	16
	liang, pp	16
	liu, wl	16
	peng, wn	16
	wang, xr	16
	zhu, yz	16
	dhond, rp	15
	kaptchuk, tj	15
	litscher, g	15
	pendlebury, st	15
	takeda, t	15
Meng Zhang	zhang, m	15
	zhang, y	15
	chen, y	14
	chou, pc	14
	erkinjuntti, t	14
	greicius, md	14
Yang-Juan Jia	jia, yj	14
	li, qq	14
	morris, r	14
	guo, hd	13
	kim, jh	13
	li, f	13
	liu, y	13
	wang, y	13
	wu, p	13
	yang, jw	13
	zhang, sh	13
	zhou, h	13
	american psychiatric association	12
	ding, n	12
	iadecola, c	12
	jing, xh	12
	kalaria, rn	12
	selkoe, dj	12
	tan, tt	12
	tao, j	12
	tian, jz	12
	yu, cc	12
	zhang, xz	12
	cao, j	11
	lin, yw	11
	lu, j	11
	morris, jc	11
	paxinos, g	11
	schulz, kf	11
	schwarz, g	11
	wang, f	11
	wang, sh	11
	yang, mh	11
	buckner, rl	10
	cai, m	10
	cummings, jl	10
	han, js	10
	lee, jy	10
	li, l	10
	o'brien, jt	10
	ramsay, dj	10
	rockwood, k	10
	world health, organization	10
	zeng, by	10
	bai, f	9
	ballard, c	9
	chen, lp	9
	chuang, cm	9
	church, d	9
	fang, jl	9
	feng, sf	9
	jiang, c	9
	li, w	9
	li, y	9
	lin, lc	9
	liu, j	9
	napadow, v	9
	torres-rosas, r	9
	wang, j	9
	wang, k	9
	wang, l	9
	zhou, li	9
	cao, y	8
	chen, j	8
	du, sq	8
	ferri, cp	8
	kim, h	8
	lawton, mp	8
	lee, ms	8
	li, h	8
	lu, l	8
	lu, yj	8
	malenka, rc	8
	mckhann, g	8
	mckhann, gm	8
	scherder, eja	8
	tang, ys	8
	tatemichi, tk	8
	vickers, aj	8
	wang, ww	8
	yang, sl	8
	yang, y	8
	zhang, l	8
	zhong, cg	8
	chan, aw	7
	desmond, dw	7
	dickerson, bc	7
	dos santos, jg	7
	feigin, vl	7
	feng, pp	7
	fox, md	7
	han, yg	7
	huang, j	7
	jang, jh	7
	lan, l	7
	langa, km	7
	liu, h	7
	lu, b	7
	qin, w	7
	reisberg, b	7
	sachdev, ps	7
	stam, cj	7
	sutalangka, c	7
	tricco, ac	7
	wang, li	7
	wu, mt	7
	xue wei-guo	7
	yang, a	7
	zhang, x	7
	zhao, zq	7
	zhong, xy	7
	alvarez-sabin, j	6
	bliss, tvp	6
	cai, zy	6
	chen, jp	6
	cohenmansfield, j	6
	de la torre, jc	6
	ding, xr	6
	douiri, a	6
	dubois, b	6
	fan, xw	6
	farkas, e	6
	hachinski, v	6
	he, xk	6
	he, y	6
	huang, l	6
	janelsins, mc	6
	jittiwat, j	6
	kim, eh	6
	kong, j	6
	lattanzi, s	6
	li, j	6
	li, x	6
	liu, aj	6
	liu, xy	6
	liu, zy	6
	livingston, g	6
	macpherson, hugh	6
	manni, l	6
	mattson, mp	6
	may, bh	6
	melchart, d	6
	mosconi, l	6
	radloff, ls	6
	rosen, wg	6
	shan, y	6
	shi guang-xia	6
	shim, h	6
	uchida, s	6
	wentzel, c	6
	yang, bf	6
	yang, j	6
	yoo, ss	6
	yu, z	6
	zhang, hy	6
	zhao, ling	6
	zhao, y	6
	abel, t	5
	albert, ms	5
	ashburner, j	5
	benedetti, f	5
	biswal, b	5
	braak, h	5
	butterfield, da	5
	buysse, dj	5
	chen, h	5
	cho, zh	5
	del valle, j	5
	dong, h	5
	evered, la	5
	farlow, mr	5
	gu, wei	5
	guo, f	5
	guo, y	5
	hachinski, vc	5
	he, w	5
	herdman, m	5
	hochstenbach, jb	5
	hong, ks	5
	hoyer, s	5
	inoue, i	5
	inouye, sk	5
	jang, mh	5
	jellinger, ka	5
	jia, bh	5
	johansson, k	5
	kandel, er	5
	kaneko, d	5
	kim, yr	5
	lai, x	5
	leung, awn	5
	li, g	5
	li, t	5
	li, wei	5
	li, wj	5
	lin, d	5
	linde, k	5
	liu zhi-bin	5
	liu, w	5
	liu, z	5
	lu, kw	5
	luo, y	5
	mahoney, fi	5
	mayeux, r	5
	mayor, d	5
	morley, je	5
	morris, rgm	5
	moser, mb	5
	pantoni, l	5
	park, jy	5
	park, s	5
	plassman, bl	5
	pouzet, b	5
	prince, m	5
	remington, r	5
	siu, fkw	5
	sorg, c	5
	su, x	5
	sugawara, t	5
	sun, y	5
	sze, fkh	5
	terrando, n	5
	tsay, sl	5
	venkat, p	5
	wang, h	5
	wang, jh	5
	wang, w	5
	wang, x	5
	wang, xh	5
	wang, z	5
	wechsler, d	5
	winblad, b	5
	wu, jn	5
	xu, h	5
	yang, ej	5
	yeung, wf	5
	youn, jc	5
	yu, jb	5
	zang, yf	5
	zhang, hong	5
	zhao, h	5
	zheng, wm	5
	zhou, f	5
	zhu, hong	5
	zhu, l	5
	zuo, f	5
	이고은	5
	allen, jjb	4
	bahar-fuchs, a	4
	bederson, jb	4
	bekinschtein, p	4
	belarbi, k	4
	bevins, ra	4
	birks, j	4
	borovikova, lv	4
	bosch, p	4
	broughton, brs	4
	cantuti-castelvetri, i	4
	carlesimo, ga	4
	chavez, lm	4
	chen, az	4
	chen, lf	4
	choi, br	4
	chon, ty	4
	chung, kf	4
	cohen, j	4
	connell, c	4
	cooper, c	4
	cotelli, m	4
	cui, sy	4
	cumming, tb	4
	d'hooge, r	4
	deng, dm	4
	deng, w	4
	dichgans, m	4
	dikmen, ss	4
	du, j	4
	dubois, mf	4
	eichenbaum, h	4
	ernst, e	4
	gao, f	4
	gates, n	4
	gauthier, s	4
	goldman, n	4
	han, bb	4
	han, jx	4
	hardy, j	4
	haring, hp	4
	heneka, mt	4
	hernandez, f	4
	hopton, a	4
	hovens, ib	4
	hu, hh	4
	huang, ky	4
	hughes, cp	4
	hurd, md	4
	iliff, jj	4
	jack, cr	4
	jia, jp	4
	jiang, yj	4
	jin ya-ping	4
	jin, r	4
	johansson, bb	4
	kang, y	4
	kim, mw	4
	kim, sk	4
	kim, y	4
	kitagawa, k	4
	langevin, hm	4
	lee, h	4
	lee, jh	4
	li, c	4
	li, sm	4
	li, z	4
	liang, xb	4
	lin, rt	4
	liu, l	4
	liu, p	4
	liu, pr	4
	liu, r	4
	lui, s	4
	luo, bh	4
	meyer, js	4
	min, d	4
	miyamoto, n	4
	mozaffarian, d	4
	nam, mh	4
	oldfield, rc	4
	panza, f	4
	park, j	4
	park, jh	4
	peng xian-wen	4
	polich, j	4
	qi, zg	4
	raichle, me	4
	rogers, sl	4
	ryglewicz, d	4
	scheff, sw	4
	shen, pf	4
	shih, cc	4
	sperling, ra	4
	sun, h	4
	toyama, k	4
	tyler, wj	4
	ulett, ga	4
	veng, lm	4
	vingtdeux, v	4
	wang, c	4
	wang, yy	4
	wefel, js	4
	witt, cm	4
	won, cw	4
	wu, hs	4
	wu, my	4
	xiao, ly	4
	xue, xh	4
	yaffe, k	4
	yan, b	4
	yang, l	4
	you, yn	4
	yu, t	4
	zhang, c	4
	zhang, g	4
	zhang, j	4
	zhang, ly	4
	zhang, peng	4
	zhang, q	4
	zhang, yl	4
	zhang, zy	4
	[褚芹 chu qin]	3
	ahles, ta	3
	ahn, hj	3
	allen, g	3
	altman, dg	3
	alzheimer's disease international	3
	alzheimer's, association	3
	alzheimers, assoc	3
	amanzio, m	3
	arai, h	3
	atri, a	3
	ballard, cg	3
	barichello, t	3
	barnes, de	3
	barrientos, rm	3
	beissner, f	3
	black, se	3
	boutron, i	3
	brown, pd	3
	burgess, n	3
	burke, a	3
	calsolaro, v	3
	cameron, ha	3
	chae, y	3
	chan, ky	3
	chan, yy	3
	chang, qy	3
	chen, c	3
	chen, jh	3
	chen, ml	3
	chen, wq	3
	chen, x	3
	cheng, fk	3
	cheng, xr	3
	chetelat, g	3
	chin, y	3
	cho, sy	3
	choi, dh	3
	choi, hj	3
	choi, sh	3
	chu, lw	3
	chung, jh	3
	clark, re	3
	cory, s	3
	d'esposito, m	3
	davis, dhj	3
	de jonge, wj	3
	domise, m	3
	dong, yf	3
	doody, rs	3
	duan, yh	3
	duncan, pw	3
	duyckaerts, c	3
	eisenberg, dm	3
	ely, ew	3
	erickson, ki	3
	ezzo, j	3
	feinstein, d	3
	feng, y	3
	finkbeiner, s	3
	forman, sd	3
	fouquet, m	3
	francia, n	3
	fratiglioni, l	3
	friston, kj	3
	fu, c	3
	fu, p	3
	fu, rj	3
	gage, fh	3
	ganz, pa	3
	gao, hm	3
	gao, j	3
	gao, yh	3
	garland, sn	3
	geerts, h	3
	gelinas, jn	3
	ghafoor, u	3
	golob, ej	3
	grady, cl	3
	greene-schloesser, d	3
	grinan-ferre, c	3
	grundman, m	3
	gusnard, da	3
	hammerschlag, r	3
	han, xh	3
	han, y	3
	he, x	3
	hebert, r	3
	herrmann, n	3
	hillman, kl	3
	holsinger, rmd	3
	hopwood, v	3
	horwitz, b	3
	hou, zt	3
	hsieh, cl	3
	huang, q	3
	huang, wj	3
	iwashyna, tj	3
	ji, q	3
	jia, b	3
	joly, f	3
	jonasson, z	3
	jones, rs	3
	jung, es	3
	kahles, t	3
	kapogiannis, d	3
	katz, n	3
	kempermann, g	3
	kim, b	3
	kim, ek	3
	kim, j	3
	kim, sr	3
	klimova, b	3
	kubota, k	3
	kuczynski, b	3
	leal, g	3
	lee, jd	3
	lee, sh	3
	levine, da	3
	li, ch	3
	li, cj	3
	li, hq	3
	li, jq	3
	li, k	3
	li, m	3
	li, q	3
	li, s	3
	li, sj	3
	li, xh	3
	li, yq	3
	li, zy	3
	liao, hy	3
	lim, hd	3
	lin shun-yan	3
	lindeboom, j	3
	liu yi-cheng	3
	liu, hf	3
	liu, hx	3
	liu, m	3
	liu, q	3
	lobo, a	3
	luca, m	3
	luo, l	3
	luo, p	3
	luo, z	3
	lv, e	3
	lycke, m	3
	ma, t	3
	maciocia, g	3
	madsen, mv	3
	manber, r	3
	manczak, m	3
	manly, jj	3
	manzanero, s	3
	matsunaga, s	3
	mayer, dj	3
	mehta, sl	3
	meller, r	3
	melzack, r	3
	milner, b	3
	mitchell, aj	3
	mok, vct	3
	moller, jt	3
	monif, m	3
	monje, ml	3
	mori, t	3
	mukherjee, m	3
	narasimhalu, k	3
	ni, jw	3
	nicolia, v	3
	nie, kun	3
	nirogi, r	3
	nyenhuis, dl	3
	oda, e	3
	ohno, m	3
	ovbiagele, b	3
	pallas, m	3
	pariente, j	3
	patterson, sl	3
	pohjasvaara, t	3
	pollock, a	3
	price, dd	3
	price, jl	3
	qaseem, a	3
	qin, c	3
	qu, ss	3
	rabinstein, aa	3
	rasmussen, ls	3
	rasquin, smc	3
	reitz, c	3
	ren, l	3
	ritter, a	3
	roberts, ro	3
	rocco, ml	3
	roman, g	3
	rombouts, sarb	3
	rosenberg, ga	3
	russ, tc	3
	saavedra, jm	3
	sabat, sr	3
	sakamoto, k	3
	salminen, a	3
	satoh, h	3
	savva, gm	3
	scheltens, p	3
	schneider, ls	3
	shah, s	3
	shao, sj	3
	shao, ying	3
	shen, j	3
	shen, l	3
	shi, dd	3
	simic, g	3
	smith, ee	3
	snyder, m	3
	spector, wd	3
	spielberger, cd	3
	stephan, bcm	3
	stoiljkovic, m	3
	streitberger, k	3
	strong, k	3
	sun, jh	3
	sun, zl	3
	suzuki, m	3
	swaab, df	3
	swanson, lw	3
	takahashi, t	3
	takeo, s	3
	tham, w	3
	tombaugh, tn	3
	tong, lq	3
	tracey, kj	3
	tu, ch	3
	vann, sd	3
	vardy, jl	3
	vincent, c	3
	vitolo, ov	3
	von ah, d	3
	wang, b	3
	wang, fei	3
	wang, hl	3
	wang, jun	3
	wang, p	3
	wang, qa	3
	wang, r	3
	wang, s	3
	wang, sj	3
	wang, sm	3
	ward, a	3
	ware, je	3
	wattanathorn, j	3
	wayne, pm	3
	weaver, mt	3
	weiner, mf	3
	wen, t	3
	west, mj	3
	white, adrian	3
	white, ar	3
	wilson, rs	3
	wimo, a	3
	wu, xy	3
	xiao, l	3
	xie, cm	3
	xie, gl	3
	xu, ap	3
	yan, cg	3
	yang, h	3
	yang, hl	3
	yoon, ss	3
	yuan, st	3
	zeng, f	3
	zeng, youhua	3
	zhang tian-sheng	3
	zhang, jh	3
	zhang, jy	3
	zhang, ll	3
	zhang, my	3
	zhang, rx	3
	zhang, w	3
	zhang, zq	3
	zhao, jx	3
	zhao, qh	3
	zheng, h	3
	zhou, l	3
	zhou, q	3
	zhou, sm	3
	zhu, y	3
	zlokovic, bv	3
	zuo, xn	3

## Sheet: cocited referencs
cocited references	counts	first author	corresponding author
Zhou J, 2015, MEDICINE, V94, P0, DOI 10.1097/MD.0000000000000933	24	Jing Zhou	Zhishun Liu	The effectiveness and safety of acupuncture for patients with Alzheimer disease: a systematic review and meta-analysis of randomized controlled trials
Wang ZQ, 2012, PLOS ONE, V7, P0, DOI 10.1371/journal.pone.0042730	23	Zhi qun Wang	Kuncheng Li	Effect of acupuncture in mild cognitive impairment and Alzheimer disease: a functional MRI study
Feng YY, 2012, MAGN RESON IMAGING, V30, P672, DOI 10.1016/j.mri.2012.01.003	22	Yuanyuan Feng	Jie Tian	FMRI connectivity analysis of acupuncture effects on the whole brain network in mild cognitive impairment patients
Feng XD, 2013, MOL MED REP, V7, P1516, DOI 10.3892/mmr.2013.1392	20	Xiaodong Feng	Lidian Chen	Electroacupuncture ameliorates cognitive impairment through inhibition of NF-κB-mediated neuronal cell apoptosis in cerebral ischemia-reperfusion injured rats
Li XY, 2014, BMC COMPLEM ALTERN M, V14, P0, DOI 10.1186/1472-6882-14-37	19	Xuying Li	Lize Xiong	Electroacupuncture decreases cognitive impairment and promotes neurogenesis in the APP/PS1 transgenic mice
Deng M, 2016, ACUPUNCT MED, V34, P342, DOI 10.1136/acupmed-2015-010989	15	Min Deng	Xu-Feng Wang	Acupuncture for amnestic mild cognitive impairment: a meta-analysis of randomised controlled trials
Liu F, 2014, J ALTERN COMPLEM MED, V20, P535, DOI 10.1089/acm.2013.0364	15	Fang Liu	Li-Dian Chen	A meta-analysis of acupuncture use in the treatment of cognitive impairment after stroke
Zhou YL, 2008, ACUPUNCTURE ELECTRO, V33, P9, DOI 10.3727/036012908803861186	14	Youlong Zhou	Jianping Jin	Effect of acupuncture given at the HT7, ST36, ST40 and KI3 acupoints on various parts of the brains of Alzheimer's disease patients
Cheng HY, 2008, NEUROSCI LETT, V432, P111, DOI 10.1016/j.neulet.2007.12.009	14	Haiyan Cheng	Jing-Xian Han	Acupuncture improves cognitive deficits and regulates the brain cell proliferation of SAMP8 mice
Li QQ, 2015, PHYSIOL BEHAV, V139, P482, DOI 10.1016/j.physbeh.2014.12.001	13	Qian-Qian Li	Cun-Zhi Liu	Hippocampal cAMP/PKA/CREB is required for neuroprotective effect of acupuncture
Cao HJ, 2013, ACUPUNCT MED, V31, P368, DOI 10.1136/acupmed-2013-010363	12
Lee B, 2014, BMC COMPLEM ALTERN M, V14, P0, DOI 10.1186/1472-6882-14-338	12
Jia YJ, 2017, BMC COMPLEM ALTERN M, V17, P0, DOI 10.1186/s12906-017-2064-x	12
Li GM, 2012, ACUPUNCT MED, V30, P339, DOI 10.1136/acupmed-2012-010180	11
Wang XR, 2015, FREE RADICAL BIO MED, V89, P1077, DOI 10.1016/j.freeradbiomed.2015.10.426	11
Liu CZ, 2006, NEUROSCI LETT, V393, P45, DOI 10.1016/j.neulet.2005.09.049	11
Ye Y, 2017, STROKE, V48, P1044, DOI 10.1161/STROKEAHA.116.014696	10
Zhang H, 2013, J TRADIT CHIN MED, V33, P46, DOI 10.1016/S0254-6272(13)60099-0	10
Bai LJ, 2009, BRAIN RES, V1279, P37, DOI 10.1016/j.brainres.2009.04.056	10
Cao J, 2017, FRONT AGING NEUROSCI, V9, P0, DOI 10.3389/fnagi.2017.00005	10
Dong WG, 2015, METAB BRAIN DIS, V30, P777, DOI 10.1007/s11011-014-9641-1	10
Wang T, 2009, PHYSIOL BEHAV, V96, P155, DOI 10.1016/j.physbeh.2008.09.024	10
Tan TT, 2017, NEURAL REGEN RES, V12, P250, DOI 10.4103/1673-5374.200808	10
Wang SH, 2016, BMC COMPLEM ALTERN M, V16, P0, DOI 10.1186/s12906-016-1337-0	9
Zhang M, 2017, ACUPUNCT MED, V35, P0, DOI 10.1136/acupmed-2015-010972	9
Shi GX, 2014, CHIN J INTEGR MED, V20, P661, DOI 10.1007/s11655-013-1323-4	9
Chen SJ, 2014, NEURAL REGEN RES, V9, P1163, DOI 10.4103/1673-5374.135319	9
Zhu YZ, 2011, CNS NEUROSCI THER, V17, P599, DOI 10.1111/j.1755-5949.2010.00192.x	8
Wang ZQ, 2014, PLOS ONE, V9, P0, DOI 10.1371/journal.pone.0091160	8
Leung MCP, 2014, J NEUROIMMUNE PHARM, V9, P492, DOI 10.1007/s11481-014-9550-4	7
Zeng BY, 2013, INT REV NEUROBIOL, V111, P181, DOI 10.1016/B978-0-12-411545-3.00009-2	7
Yu JC, 2006, NEUROL RES, V28, P97, DOI 10.1179/016164106X91951	7
Dhond RP, 2008, PAIN, V136, P407, DOI 10.1016/j.pain.2008.01.011	7
Langa KM, 2014, JAMA-J AM MED ASSOC, V312, P2551, DOI 10.1001/jama.2014.13806	7
Feng SF, 2010, NEUROSCI LETT, V478, P150, DOI 10.1016/j.neulet.2010.05.006	7
Guo HD, 2016, ACUPUNCT MED, V34, P449, DOI 10.1136/acupmed-2015-010894	7
Lin RH, 2016, MOL MED REP, V13, P1611, DOI 10.3892/mmr.2015.4751	7
Li F, 2015, BMC COMPLEM ALTERN M, V15, P0, DOI 10.1186/s12906-015-0656-x	7
Iadecola C, 2013, NEURON, V80, P844, DOI 10.1016/j.neuron.2013.10.008	7
Chou PC, 2009, J ALTERN COMPLEM MED, V15, P1067, DOI 10.1089/acm.2008.0579	6
Wang F, 2014, MOL NEUROBIOL, V50, P305, DOI 10.1007/s12035-013-8609-1	6
Jiang C, 2016, J AM MED DIR ASSOC, V17, P1114, DOI 10.1016/j.jamda.2016.07.021	6
Jing XH, 2008, NEUROSCI LETT, V443, P193, DOI 10.1016/j.neulet.2008.07.086	6
Chuang CM, 2007, AM J CHINESE MED, V35, P779, DOI 10.1142/S0192415X07005260	6
Leung MCP, 2013, NEURAL REGEN RES, V8, P1673, DOI 10.3969/j.issn.1673-5374.2013.18.005	6
Zhou Li, 2013, Zhongguo Zhong Xi Yi Jie He Za Zhi, V33, P1626	6
Yang JW, 2019, CLIN REHABIL, V33, P642, DOI 10.1177/0269215518819050	6
Lin RH, 2015, MOL MED REP, V12, P6807, DOI 10.3892/mmr.2015.4321	6
Zhang SH, 2015, STROKE, V46, P1301, DOI 10.1161/STROKEAHA.114.007659	6
Ding N, 2019, FRONT NEUROSCI-SWITZ, V13, P0, DOI 10.3389/fnins.2019.00037	6
Zhao L, 2009, J TRADIT CHIN MED, V29, P29, DOI 10.1016/S0254-6272(09)60027-3	6
Hwang IK, 2010, J VET MED SCI, V72, P1431, DOI 10.1292/jvms.09-0527	5
Liang PP, 2014, AM J ALZHEIMERS DIS, V29, P739, DOI 10.1177/1533317514536600	5
Tang YS, 2019, NEURAL PLAST, V2019, P0, DOI 10.1155/2019/2823679	5
Bai LJ, 2010, MOL PAIN, V6, P0, DOI 10.1186/1744-8069-6-73	5
Gorelick PB, 2011, STROKE, V42, P2672, DOI 10.1161/STR.0b013e3182299496	5
Peng WN, 2017, TRIALS, V18, P0, DOI 10.1186/s13063-017-2052-y	5
Ye Y, 2017, NEUROCHEM INT, V107, P204, DOI 10.1016/j.neuint.2016.12.001	5
Jiang J, 2015, EVID-BASED COMPL ALT, V2015, P0, DOI 10.1155/2015/142129	5
Lai XS, 2016, ACUPUNCT MED, V34, P215, DOI 10.1136/acupmed-2015-010865	5
Kim H, 2019, BMC COMPLEM ALTERN M, V19, P0, DOI 10.1186/s12906-018-2407-2	5
Tricco AC, 2013, CAN MED ASSOC J, V185, P1393, DOI 10.1503/cmaj.130451	5
OBrien JT, 2015, LANCET, V386, P1698, DOI 10.1016/S0140-6736(15)00463-8	5
Yu JC, 2005, PHYSIOL BEHAV, V86, P434, DOI 10.1016/j.physbeh.2005.07.015	5
Zhang XZ, 2014, NEUROCHEM INT, V65, P23, DOI 10.1016/j.neuint.2013.12.004	5
Shan Y, 2018, EVID-BASED COMPL ALT, V2018, P0, DOI 10.1155/2018/7619197	5
Cai M, 2019, J NEUROINFLAMM, V16, P0, DOI 10.1186/s12974-019-1665-3	5
Li H, 2016, NEUROCHEM INT, V92, P35, DOI 10.1016/j.neuint.2015.12.001	5
Han YG, 2018, NEUROSCI LETT, V683, P190, DOI 10.1016/j.neulet.2018.06.003	4
Zhao L, 2013, NEUROSCI LETT, V542, P59, DOI 10.1016/j.neulet.2013.03.002	4
Liu WL, 2017, FREE RADICAL BIO MED, V112, P174, DOI 10.1016/j.freeradbiomed.2017.07.024	4
Buckner RL, 2008, ANN NY ACAD SCI, V1124, P1, DOI 10.1196/annals.1440.011	4
Lin RH, 2016, MOL MED REP, V13, P2655, DOI 10.3892/mmr.2016.4870	4
Leung AWN, 2015, TRIALS, V16, P0, DOI 10.1186/s13063-015-0740-z	4
Connell C, 2012, PLOS ONE, V7, P0, DOI 10.1371/journal.pone.0032442	4
Prince M, 2013, ALZHEIMERS DEMENT, V9, P63, DOI 10.1016/j.jalz.2012.11.007	4
Zhong XY, 2009, J TRADIT CHIN MED, V29, P174, DOI 10.1016/S0254-6272(09)60058-3	4
Wang Q, 2012, J NEUROINFLAMM, V9, P0, DOI 10.1186/1742-2094-9-24	4
Torres-Rosas R, 2014, NAT MED, V20, P291, DOI 10.1038/nm.3479	4
Sutalangka C, 2013, J ACUPUNCT MERIDIAN, V6, P247, DOI 10.1016/j.jams.2013.07.001	4
Jiang J, 2018, EVID-BASED COMPL ALT, V2018, P0, DOI 10.1155/2018/8296824	4
Li W, 2016, NEURAL REGEN RES, V11, P801, DOI 10.4103/1673-5374.182708	4
Erkinjuntti T, 2004, STROKE, V35, P1010, DOI 10.1161/01.STR.0000120731.88236.33	4
Liu F, 2015, ACUPUNCT MED, V33, P478, DOI 10.1136/acupmed-2014-010728	4
Su X, 2019, INT J MOL MED, V43, P221, DOI 10.3892/ijmm.2018.3981	4
Li Wei, 2012, Zhongguo Zhen Jiu, V32, P3	4
Chen Y, 2012, BRAIN RES, V1432, P36, DOI 10.1016/j.brainres.2011.11.002	4
Wu P, 2010, STROKE, V41, P0, DOI 10.1161/STROKEAHA.109.573576	4
Zhong CG, 2012, J MAGN RESON IMAGING, V35, P572, DOI 10.1002/jmri.22887	4
Chan AW, 2013, ANN INTERN MED, V158, P200, DOI 10.7326/0003-4819-158-3-201302050-00583	4
Bai LJ, 2009, HUM BRAIN MAPP, V30, P3445, DOI 10.1002/hbm.20769	4
Yu CC, 2018, NEURAL REGEN RES, V13, P1833, DOI 10.4103/1673-5374.238620	4
Qin W, 2008, MOL PAIN, V4, P0, DOI 10.1186/1744-8069-4-55	4
Liu AJ, 2015, AM J CHINESE MED, V43, P1541, DOI 10.1142/S0192415X15500883	4
Wang Q, 2009, STROKE, V40, P2157, DOI 10.1161/STROKEAHA.108.541490	4
Lin YW, 2010, J INTEGR NEUROSCI, V9, P269, DOI 10.1142/S0219635210002433	4
Shi Guang-Xia, 2015, ScientificWorldJournal, V2015, P161439, DOI 10.1155/2015/161439	4
Xiao LY, 2018, MOL NEUROBIOL, V55, P7677, DOI 10.1007/s12035-018-0943-x	3
Fan XW, 2015, PLOS ONE, V10, P0, DOI 10.1371/journal.pone.0122087	3
Huang KY, 2016, BMC COMPLEM ALTERN M, V16, P0, DOI 10.1186/s12906-016-1298-3	3
You YN, 2017, TRIALS, V18, P0, DOI 10.1186/s13063-017-1945-0	3
Shi GX, 2012, J TRADIT CHIN MED, V32, P199, DOI 10.1016/S0254-6272(13)60011-4	3
Wang Fei, 2018, Zhongguo Zhen Jiu, V38, P127, DOI 10.13703/j.0255-2930.2018.02.004	3
Kalaria RN, 2016, BBA-MOL BASIS DIS, V1862, P915, DOI 10.1016/j.bbadis.2016.01.015	3
Park S, 2017, EVID-BASED COMPL ALT, V2017, P0, DOI 10.1155/2017/6512520	3
Chen AZ, 2012, INT J MOL MED, V30, P791, DOI 10.3892/ijmm.2012.1074	3
Schwarz G, 2004, NEUROL RES, V26, P698, DOI 10.1179/016164104225015912	3
Wang WW, 2014, SCI REP-UK, V4, P0, DOI 10.1038/srep03981	3
Li T, 2018, TRIALS, V19, P0, DOI 10.1186/s13063-018-2458-1	3
Luo BH, 2017, ACUPUNCT MED, V35, P289, DOI 10.1136/acupmed-2016-011139	3
Bai LJ, 2010, J MAGN RESON IMAGING, V31, P71, DOI 10.1002/jmri.22006	3
Bai F, 2009, BIOL PSYCHIAT, V65, P951, DOI 10.1016/j.biopsych.2008.10.017	3
Lee MS, 2009, INT J CLIN PRACT, V63, P874, DOI 10.1111/j.1742-1241.2009.02043.x	3
Li L, 2020, NEURAL PLAST, V2020, P0, DOI 10.1155/2020/8836173	3
Shim H, 2014, CURR NEUROL NEUROSCI, V14, P0, DOI 10.1007/s11910-013-0418-4	3
Bai LJ, 2009, PROG NAT SCI-MATER, V19, P827, DOI 10.1016/j.pnsc.2008.09.009	3
Yang JW, 2019, ACUPUNCT MED, V37, P283, DOI 10.1136/acupmed-2017-011491	3
Gao F, 2018, CLIN INTERV AGING, V13, P2127, DOI 10.2147/CIA.S183698	3
Dong WG, 2015, FRONT AGING NEUROSCI, V7, P0, DOI 10.3389/fnagi.2015.00148	3
Shi GX, 2015, SCI REP-UK, V5, P0, DOI 10.1038/srep17981	3
Yang BF, 2014, TRIALS, V15, P0, DOI 10.1186/1745-6215-15-442	3
Fang JL, 2009, HUM BRAIN MAPP, V30, P1196, DOI 10.1002/hbm.20583	3
Zhu YZ, 2013, NEUROL SCI, V34, P1093, DOI 10.1007/s10072-012-1209-4	2
Dysken MW, 2014, JAMA-J AM MED ASSOC, V311, P33, DOI 10.1001/jama.2013.282834	2
Lin RH, 2016, MOL MED REP, V14, P225, DOI 10.3892/mmr.2016.5227	2
Skrobot OA, 2018, ALZHEIMERS DEMENT, V14, P280, DOI 10.1016/j.jalz.2017.09.007	2
Donovan NJ, 2008, NEUROREHAB NEURAL RE, V22, P122, DOI 10.1177/1545968307306239	2
Jiang J, 2016, NEURAL PLAST, V2016, P0, DOI 10.1155/2016/3131586	2
Tao J, 2010, NEUROL RES, V32, P198, DOI 10.1179/174313209X414506	2
Kasai H, 2010, TRENDS NEUROSCI, V33, P121, DOI 10.1016/j.tins.2010.01.001	2
Liu ZY, 2014, PLOS ONE, V9, P0, DOI 10.1371/journal.pone.0099335	2
Allen G, 2007, ARCH NEUROL-CHICAGO, V64, P1482, DOI 10.1001/archneur.64.10.1482	2
Agster KL, 2009, HIPPOCAMPUS, V19, P1159, DOI 10.1002/hipo.20578	2
Levine DA, 2015, JAMA-J AM MED ASSOC, V314, P41, DOI 10.1001/jama.2015.6968	2
Chung JH, 2007, NEUROL RES, V29, P0, DOI 10.1179/016164107X172239	2
Liu HF, 2013, SCI REP-UK, V3, P0, DOI 10.1038/srep01070	2
Penner J, 2015, DEMENT GERIATR COGN, V39, P68, DOI 10.1159/000367685	2
Venkat P, 2015, EXP NEUROL, V272, P97, DOI 10.1016/j.expneurol.2015.05.006	2
Lin D, 2015, ALTERN THER HEALTH M, V21, P36	2
Zhao L, 2011, NEUROCHEM RES, V36, P693, DOI 10.1007/s11064-010-0378-x	2
Martins IJ, 2009, J NEUROCHEM, V111, P1275, DOI 10.1111/j.1471-4159.2009.06408.x	2
He XK, 2012, ACUPUNCTURE ELECTRO, V37, P89, DOI 10.3727/036012912X13831831256168	2
Fang YN, 2016, AFR J TRADIT COMPLEM, V13, P17	2
Sakamoto K, 2011, J NEUROCHEM, V116, P1, DOI 10.1111/j.1471-4159.2010.07080.x	2
Wang Zhan-Kui, 2012, Zhongguo Zhen Jiu, V32, P1012	2
Lin LC, 2009, J AM GERIATR SOC, V57, P1022, DOI 10.1111/j.1532-5415.2009.02271.x	2
Lo Coco D, 2016, VASC HEALTH RISK MAN, V12, P105, DOI 10.2147/VHRM.S75306	2
Ward A, 2012, ALZHEIMERS DEMENT, V8, P14, DOI 10.1016/j.jalz.2011.01.002	2
Chen LP, 2011, J TRADIT CHIN MED, V31, P178, DOI 10.1016/S0254-6272(11)60036-8	2
Jang JH, 2020, BRAIN BEHAV IMMUN, V89, P641, DOI 10.1016/j.bbi.2020.08.015	2
Zhou H, 2013, BRAIN RES, V1529, P154, DOI 10.1016/j.brainres.2013.07.006	2
He Y, 2007, NEUROIMAGE, V35, P488, DOI 10.1016/j.neuroimage.2006.11.042	2
Han BB, 2015, INT J CLIN EXP PATHO, V8, P11199	2
LI JQ, 2001, CHIN J REHABIL THEOR, V7, P73	2
Mayeux R, 2010, NEW ENGL J MED, V362, P2194, DOI 10.1056/NEJMcp0910236	2
Liang PP, 2011, PLOS ONE, V6, P0, DOI 10.1371/journal.pone.0022153	2
Gates N, 2013, AM J GERIAT PSYCHIAT, V21, P1086, DOI 10.1016/j.jagp.2013.02.018	2
Lee B, 2012, EVID-BASED COMPL ALT, V2012, P0, DOI 10.1155/2012/670536	2
Yu CC, 2019, CHIN J INTEGR MED, V25, P631, DOI 10.1007/s11655-018-2993-3	2
Wang HL, 2014, J ALZHEIMERS DIS, V39, P841, DOI 10.3233/JAD-131463	2
Lee SY, 2009, AM J CHINESE MED, V37, P1013, DOI 10.1142/S0192415X09007624	2
Livingston G, 2017, LANCET, V390, P2673, DOI 10.1016/S0140-6736(17)31363-6	2
Evered LA, 2018, ANESTH ANALG, V127, P496, DOI 10.1213/ANE.0000000000003514	2
Yang A, 2016, COCHRANE DB SYST REV, V0, P0, DOI 10.1002/14651858.CD004131.pub3	2
Wu XY, 2015, BRAIN RES, V1599, P20, DOI 10.1016/j.brainres.2014.12.033	2
Douiri A, 2013, STROKE, V44, P138, DOI 10.1161/STROKEAHA.112.670844	2
Yang SL, 2014, BMC COMPLEM ALTERN M, V14, P0, DOI 10.1186/1472-6882-14-290	2
Tu CH, 2019, FRONT PSYCHIATRY, V10, P0, DOI 10.3389/fpsyt.2019.00014	2
Cheuk DKL, 2007, COCHRANE DB SYST REV, V0, P0, DOI 10.1002/14651858.CD005375.pub2	2
Yang MH, 2007, J CLIN NURS, V16, P308, DOI 10.1111/j.1365-2702.2006.01428.x	2
Liu Z, 2014, PLOS ONE, V9, P0, DOI 10.1371/journal.pone.0086273	2
Roman GC, 2010, STROKE, V41, P1213, DOI 10.1161/STROKEAHA.109.570077	2
Kotekar N, 2018, CLIN INTERV AGING, V13, P2267, DOI 10.2147/CIA.S133896	2
Zhang Y, 2016, EXP THER MED, V12, P777, DOI 10.3892/etm.2016.3428	2
Bai YF, 2020, TRIALS, V21, P0, DOI 10.1186/s13063-020-04470-4	2
Qaseem A, 2016, ANN INTERN MED, V164, P350, DOI 10.7326/M15-2570	2
Chen SJ, 2013, EVID-BASED COMPL ALT, V2013, P0, DOI 10.1155/2013/127271	2
Dong WG, 2015, MED SCI MONITOR, V21, P3356, DOI 10.12659/MSM.894864	2
Galindo MF, 2010, J NEUROCHEM, V114, P933, DOI 10.1111/j.1471-4159.2010.06814.x	2
Tang YS, 2020, FRONT AGING NEUROSCI, V12, P0, DOI 10.3389/fnagi.2020.00023	2
LAI X, 2000, J GUNAGZHOU U TCM, V17, P301	2
Cooper C, 2013, BRIT J PSYCHIAT, V203, P255, DOI 10.1192/bjp.bp.113.127811	2
Wang J, 2015, WORLD J TRADITIONAL, V1, P59, DOI DOI 10.15806/J.ISSN.2311-8571.2014.0012	2
Trivedi D, 2017, PRIM HEALTH CARE RES, V18, P527, DOI 10.1017/S1463423617000202	2
Fox MD, 2005, P NATL ACAD SCI USA, V102, P9673, DOI 10.1073/pnas.0504136102	2
Klimova B, 2017, FRONT HUM NEUROSCI, V11, P0, DOI 10.3389/fnhum.2017.00262	2
Wen T, 2018, J STROKE CEREBROVASC, V27, P2596, DOI 10.1016/j.jstrokecerebrovasdis.2018.05.021	2
Feng Qing, 2019, Zhongguo Zhen Jiu, V39, P3, DOI 10.13703/j.0255-2930.2019.01.001	2
Kapogiannis D, 2011, LANCET NEUROL, V10, P187, DOI 10.1016/S1474-4422(10)70277-5	2
Shao SJ, 2019, MEDICINE, V98, P0, DOI 10.1097/MD.0000000000014242	2
Arancibia S, 2008, NEUROBIOL DIS, V31, P316, DOI 10.1016/j.nbd.2008.05.012	2
Fouquet M, 2009, BRAIN, V132, P2058, DOI 10.1093/brain/awp132	2
Russ TC, 2012, COCHRANE DB SYST REV, V0, P0, DOI 10.1002/14651858.CD009132.pub2	2
Wang Yi-Ying, 2020, Zhen Ci Yan Jiu, V45, P617, DOI 10.13702/j.1000-0607.190887	2
Huang Y, 2007, INT J NEUROSCI, V117, P1029, DOI 10.1080/00207450600936825	2
Cho ZH, 1998, P NATL ACAD SCI USA, V95, P2670, DOI 10.1073/pnas.95.5.2670	2
Cao Y, 2016, CURR TOP MED CHEM, V16, P574, DOI 10.2174/1568026615666150813144942	2
Li ZY, 2011, NEUROCHEM RES, V36, P1840, DOI 10.1007/s11064-011-0502-6	2
Huang J, 2015, TRIALS, V16, P0, DOI 10.1186/s13063-015-1054-x	2
Chen LF, 2016, BMC COMPLEM ALTERN M, V16, P0, DOI 10.1186/s12906-016-1193-y	2
Lin D, 2014, INT J MOL SCI, V15, P3234, DOI 10.3390/ijms15023234	2
Sun ZG, 2019, BRAIN BEHAV, V9, P0, DOI 10.1002/brb3.1370	2
Kawakita K, 2014, BIOPSYCHOSOC MED, V8, P0, DOI 10.1186/1751-0759-8-4	2
Jia BH, 2015, EVID-BASED COMPL ALT, V2015, P0, DOI 10.1155/2015/529675	2
Du SQ, 2017, MOL NEUROBIOL, V54, P3670, DOI 10.1007/s12035-016-9915-1	2
Hammerschmidt T, 2013, BIOL PSYCHIAT, V73, P454, DOI 10.1016/j.biopsych.2012.06.013	2
Chen Zhen-hu, 2006, Zhongguo Zhong Xi Yi Jie He Za Zhi, V26, P738	2
Chen Jing, 2006, Nan Fang Yi Ke Da Xue Xue Bao, V26, P610	2
Butterfield DA, 2019, NAT REV NEUROSCI, V20, P148, DOI 10.1038/s41583-019-0132-6	2
Huang Q, 2019, CURR MED SCI, V39, P500, DOI 10.1007/s11596-019-2065-8	2
Alvarez-Sabin J, 2011, STROKE, V42, P0, DOI 10.1161/STROKEAHA.110.606509	2
Miao Ying-chun, 2012, Zhong Xi Yi Jie He Xue Bao, V10, P390, DOI 10.3736/jcim20120407	2
Jia B, 2015, EVID-BASED COMPL ALT, V2015, P529675	2
Herbert V, 2018, SLEEP MED REV, V39, P37, DOI 10.1016/j.smrv.2017.07.001	2
Liu Y, 2016, AM J CHINESE MED, V44, P705, DOI 10.1142/S0192415X16500385	2
Jo S, 2014, NAT MED, V20, P886, DOI 10.1038/nm.3639	2
Feng YY, 2011, MAGN RESON IMAGING, V29, P958, DOI 10.1016/j.mri.2011.04.009	2
Jiang YJ, 2016, MOL MED REP, V13, P2060, DOI 10.3892/mmr.2016.4773	2
Kim JH, 2013, PLOS ONE, V8, P0, DOI 10.1371/journal.pone.0056736	2
Chin Y, 2013, J NEUROINFLAMM, V10, P0, DOI 10.1186/1742-2094-10-95	2
Wang K, 2012, J NEUROSCI RES, V90, P1464, DOI 10.1002/jnr.23028	2
Greicius MD, 2004, P NATL ACAD SCI USA, V101, P4637, DOI 10.1073/pnas.0308627101	2
Gaidhani N, 2018, PHARMACOL RES, V136, P121, DOI 10.1016/j.phrs.2018.09.001	2
Jing J, 2015, EVID-BASED COMPL ALT, V2015, P1, DOI DOI 10.1155/2015/142129	2
**WorldHealthOrganization, 2012, DEM PUBL HLTH PRIOR, V0, P0	2
Deng DM, 2016, J ALTERN COMPLEM MED, V22, P794, DOI 10.1089/acm.2015.0286	2
Katsouri L, 2011, J ALZHEIMERS DIS, V25, P151, DOI 10.3233/JAD-2011-101356	2
이고은, 2012, [The Korean Society of Oriental Neuropsychiatry, V0, P0, DOI 10.7231/JON.2012.23.2.013	2
Amorim D, 2018, COMPLEMENT THER CLIN, V31, P31, DOI 10.1016/j.ctcp.2018.01.008	2
Allam H, 2008, J ALTERN COMPLEM MED, V14, P109, DOI 10.1089/acm.2007.0508	2
Grinan-Ferre C, 2018, J ALZHEIMERS DIS, V62, P943, DOI 10.3233/JAD-170664	2
Cheng FK, 2017, GERIATR NURS, V38, P302, DOI 10.1016/j.gerinurse.2016.11.010	2
Choi S, 2010, PHYSIOL MEAS, V31, P633, DOI 10.1088/0967-3334/31/5/003	2
Zhang ZJ, 2012, EVID-BASED COMPL ALT, V2012, P0, DOI 10.1155/2012/429412	2
Chang QY, 2018, NEURAL REGEN RES, V13, P573, DOI 10.4103/1673-5374.230272	2
Xu H, 2014, PLOS ONE, V9, P0, DOI 10.1371/journal.pone.0097488	2
Schulz KF, 2010, J CLIN EPIDEMIOL, V63, P834	2
Wang K, 2007, HUM BRAIN MAPP, V28, P967, DOI 10.1002/hbm.20324	2
Lu YJ, 2014, BMC COMPLEM ALTERN M, V14, P0, DOI 10.1186/1472-6882-14-178	2
Gu Wei, 2014, Zhongguo Zhen Jiu, V34, P1156	2
Lin CX, 2019, COMPUT STRUCT BIOTEC, V17, P1309, DOI 10.1016/j.csbj.2019.09.008	2
Herdman M, 2011, QUAL LIFE RES, V20, P1727, DOI 10.1007/s11136-011-9903-x	2
Chen LF, 2014, TRIALS, V15, P0, DOI 10.1186/1745-6215-15-214	2
Liu CZ, 2013, NEUROL SCI, V34, P305, DOI 10.1007/s10072-012-0994-0	2
Shen PF, 2012, AM J CHINESE MED, V40, P685, DOI 10.1142/S0192415X12500516	2
Lan L, 2013, INT J MOL MED, V31, P75, DOI 10.3892/ijmm.2012.1184	2
Li Fei, 2013, Zhongguo Zhen Jiu, V33, P784	2
Xia Kun-Peng, 2020, Zhongguo Zhen Jiu, V40, P375, DOI 10.13703/j.0255-2930.20190728-0003	2
Li X, 2013, INT REV NEUROBIOL, V111, P159, DOI 10.1016/B978-0-12-411545-3.00008-0	2
Zhang YL, 2015, PLOS ONE, V10, P0, DOI 10.1371/journal.pone.0130353	2
Zhou H, 2014, NEURAL REGEN RES, V9, P968, DOI 10.4103/1673-5374.133148	2
Burke MJC, 2014, NEUROPATH APPL NEURO, V40, P284, DOI 10.1111/nan.12085	2
Ballard C, 2011, LANCET, V377, P1019, DOI 10.1016/S0140-6736(10)61349-9	2
Vickers AJ, 2014, JAMA-J AM MED ASSOC, V311, P955, DOI 10.1001/jama.2013.285478	2
Dubois MF, 2001, NEUROEPIDEMIOLOGY, V20, P179, DOI 10.1159/000054785	2
Mattfeld AT, 2015, HIPPOCAMPUS, V25, P900, DOI 10.1002/hipo.22411	2
Mosconi L, 2008, ANN NY ACAD SCI, V1147, P180, DOI 10.1196/annals.1427.007	2
Lozano R, 2012, LANCET, V380, P2095, DOI 10.1016/S0140-6736(12)61728-0	2
Chavez LM, 2017, INT J MOL SCI, V18, P0, DOI 10.3390/ijms18112270	2
Cui SY, 2018, BEHAV NEUROL, V2018, P0, DOI 10.1155/2018/8740284	2
Li Y, 2012, CAN MED ASSOC J, V184, P401, DOI 10.1503/cmaj.110551	2
Kim JH, 2019, TRIALS, V20, P0, DOI 10.1186/s13063-019-3599-6	2
Song YY, 2020, CHIN J INTEGR MED, V26, P473, DOI 10.1007/s11655-020-3092-9	2
Ding XR, 2006, NEUROSCI LETT, V399, P11, DOI 10.1016/j.neulet.2006.01.067	2
Chan AW, 2013, BMJ-BRIT MED J, V346, P0, DOI 10.1136/bmj.e7586	2
Ding N, 2017, EVID-BASED COMPL ALT, V2017, P0, DOI 10.1155/2017/3435891	2
Schneider LS, 2014, J INTERN MED, V275, P251, DOI 10.1111/joim.12191	2
Pendlebury ST, 2009, LANCET NEUROL, V8, P1006, DOI 10.1016/S1474-4422(09)70236-4	2
McKhann GM, 2011, ALZHEIMERS DEMENT, V7, P263, DOI 10.1016/j.jalz.2011.03.005	2
Feng PP, 2017, EVID-BASED COMPL ALT, V2017, P0, DOI 10.1155/2017/6421260	2
Farooq MU, 2013, CURR ATHEROSCLER REP, V15, P0, DOI 10.1007/s11883-013-0330-z	2
Guo HD, 2015, EVID-BASED COMPL ALT, V2015, P0, DOI 10.1155/2015/393569	2
**WorldHealthOrganization(WHO), 2008, WHO STAND AC POINT L, V0, P0	2
Sperling RA, 2010, NEUROMOL MED, V12, P27, DOI 10.1007/s12017-009-8109-7	2
Hurd MD, 2013, NEW ENGL J MED, V368, P1326, DOI 10.1056/NEJMsa1204629	2
Zheng GQ, 2009, ACUPUNCTURE ELECTRO, V34, P1	2
Guo F, 2014, BRAIN RES, V1573, P84, DOI 10.1016/j.brainres.2014.05.020	2
Jellinger KA, 2008, J NEUROL SCI, V270, P1, DOI 10.1016/j.jns.2008.03.006	2
Cheng Yan, 2014, Shanghai Arch Psychiatry, V26, P4, DOI 10.3969/j.issn.1002-0829.2014.01.002	2
MacPherson Hugh, 2010, J Evid Based Med, V3, P140, DOI 10.1111/j.1756-5391.2010.01086.x	2
Jia JP, 2018, ALZHEIMERS DEMENT, V14, P483, DOI 10.1016/j.jalz.2017.12.006	2
Akiguchi I, 2017, NEUROPATHOLOGY, V37, P293, DOI 10.1111/neup.12373	2
Jang JH, 2019, FRONT NEUROSCI-SWITZ, V13, P0, DOI 10.3389/fnins.2019.00995	2
Zhu Hong, 2010, Zhongguo Zhen Jiu, V30, P18	2
Abdelsaid MA, 2013, ANTIOXID REDOX SIGN, V19, P2199, DOI 10.1089/ars.2012.4761	1
Bluhm RL, 2007, SCHIZOPHRENIA BULL, V33, P1004, DOI 10.1093/schbul/sbm052	1
Asghar AU, 2010, BRAIN RES, V1315, P111, DOI 10.1016/j.brainres.2009.12.019	1
Sevier S, 2000, GERIATR NURS, V21, P92, DOI 10.1067/mgn.2000.107130	1
Cognitive Dysfunction Prevention Group, 2006, J INTERN MED, V45, P171	1
Hochstenbach JB, 2003, ARCH PHYS MED REHAB, V84, P1499, DOI 10.1016/S0003-9993(03)00370-8	1
Dufouil C, 2000, NEUROLOGY, V55, P1609, DOI 10.1212/WNL.55.11.1609	1
Bai LJ, 2009, CURR MED IMAGING REV, V5, P167, DOI 10.2174/157340509789000589	1
Beissner F, 2011, EVID-BASED COMPL ALT, V2011, P0	1
LAI XS, 1999, CHIN J INTEGR TRADIT, V5, P269	1
Atif F, 2009, BRAIN RES, V1265, P128, DOI 10.1016/j.brainres.2008.12.077	1
Scherder EJA, 2000, BEHAV BRAIN RES, V111, P223, DOI 10.1016/S0166-4328(00)00170-4	1
Grimes AL, 2000, PSYCHIAT SERV, V51, P1561, DOI 10.1176/appi.ps.51.12.1561	1
Inoue I, 2002, NEUROSCI LETT, V333, P191, DOI 10.1016/S0304-3940(02)01032-7	1
Andersen JK, 2004, NAT MED, V10, P0, DOI 10.1038/nrn1434	1
Kirsch I, 1997, PLACEBO EFFECT, V0, P0	1
**AlzheimersDiseaseInternational, 2011, WORLD ALZH REP 2011, V0, P0	1
DHooge R, 2001, BRAIN RES REV, V36, P60, DOI 10.1016/S0165-0173(01)00067-4	1
Rockwood K, 2000, NEUROLOGY, V54, P447, DOI 10.1212/WNL.54.2.447	1
Teather LA, 2003, PROG NEURO-PSYCHOPH, V27, P711, DOI 10.1016/S0278-5846(03)00086-1	1
Hui KKS, 2000, HUM BRAIN MAPP, V9, P13, DOI 10.1002/(SICI)1097-0193(2000)9:13.0.CO;2-F	1
Kayama Y, 1998, EUR UROL, V33, P12, DOI 10.1159/000052235	1
Bugge C, 2001, INT J NURS STUD, V38, P319, DOI 10.1016/S0020-7489(00)00066-3	1
Hsieh CL, 1998, AM J CHINESE MED, V26, P1, DOI 10.1142/S0192415X98000026	1
Bahar-Fuchs A, 2013, COCHRANE DB SYST REV, V0, P0, DOI 10.1002/14651858.CD003260.pub2	1
Gage FH, 2000, SCIENCE, V287, P1433, DOI 10.1126/science.287.5457.1433	1
Frank D, 2020, J NEUROSCI, V40, P3455, DOI 10.1523/JNEUROSCI.2047-19.2020	1
Bekinschtein P, 2007, NEUROBIOL LEARN MEM, V87, P303, DOI 10.1016/j.nlm.2006.08.007	1
Aggarwal NT, 2012, INT J ALZHEIMERS DIS, V171327, P0	1
Parizkova M, 2020, J ALZHEIMERS DIS, V76, P121, DOI 10.3233/JAD-200093	1
Hui KKS, 2005, NEUROIMAGE, V27, P479, DOI 10.1016/j.neuroimage.2005.04.037	1
Liu SY, 2009, AM J CHINESE MED, V37, P483, DOI 10.1142/S0192415X09006990	1
Scimemi A, 2009, J NEUROSCI, V29, P14581, DOI 10.1523/JNEUROSCI.4845-09.2009	1
JORM AF, 2004, CEREBROVASC DIS, V0, P95	1
**AmericanPsychiatricAssociation, 2013, DIAGN STAT MAN MENT, V5th, P0	1
Bokde ALW, 2006, BRAIN, V129, P1113, DOI 10.1093/brain/awl051	1
NESHIGE R, 1992, J CLIN NEUROPHYSIOL, V9, P294, DOI 10.1097/00004691-199204010-00010	1
Canudas AM, 2005, MECH AGEING DEV, V126, P1300, DOI 10.1016/j.mad.2005.07.008	1
LI YH, 1998, CHIN ACUPUNC MOXIBUS, V18, P645	1
Dai XN, 2007, NEUROPHARMACOLOGY, V52, P1124, DOI 10.1016/j.neuropharm.2006.11.012	1
Becker M, 2007, P NATL ACAD SCI USA, V104, P1691, DOI 10.1073/pnas.0610180104	1
Andres R, 2008, NEUROSCI LETT, V431, P241, DOI 10.1016/j.neulet.2007.11.045	1
Johansson BB, 2001, STROKE, V32, P707, DOI 10.1161/01.STR.32.3.707	1
Alvarez-Sabin J, 2013, CEREBROVASC DIS, V35, P146, DOI 10.1159/000346602	1
Blanchard MS, 2006, AM J EPIDEMIOL, V163, P66, DOI 10.1093/aje/kwj008	1
Ally BA, 2006, BIOL PSYCHOL, V72, P180, DOI 10.1016/j.biopsycho.2005.10.004	1
Litscher G, 1998, NEUROL RES, V20, P0	1
GOODIN DS, 1992, J CLIN NEUROPHYSIOL, V9, P521, DOI 10.1097/00004691-199210000-00006	1
Collie A, 2000, NEUROSCI BIOBEHAV R, V24, P365, DOI 10.1016/S0149-7634(00)00012-9	1
Acheson DT, 2013, FRONT NEUROSCI-SWITZ, V7, P0, DOI 10.3389/fnins.2013.00103	1
Chen Jian-Hua, 2007, Zhongguo Zhen Jiu, V27, P907	1
Huang CR, 2003, NEUROIMAGE, V19, P1137, DOI 10.1016/S1053-8119(03)00168-X	1
Alizadeh R, 2014, J ACUPUNCT MERIDIAN, V7, P71, DOI 10.1016/j.jams.2013.04.005	1
Endres Heinz G, 2007, Expert Rev Neurother, V7, P1121, DOI 10.1586/14737175.7.9.1121	1
Hao Jun-feng, 2004, Space Med Med Eng (Beijing), V17, P171	1
Napadow V, 2004, J ALTERN COMPLEM MED, V10, P565, DOI 10.1089/1075553041323849	1
Bartley J, 2005, BMC NEUROSCI, V6, P0, DOI 10.1186/1471-2202-6-15	1
MO F, 2001, SHANGHAI J ACUPUNCTU, V20, P6	1
Tang TTT, 2009, P NATL ACAD SCI USA, V106, P21395, DOI 10.1073/pnas.0910499106	1
de la Torre JC, 2002, STROKE, V33, P1152, DOI 10.1161/01.STR.0000014421.15948.67	1
CAMP CJ, 2001, MONTESSORI BASED ACT, V0, P0	1
CHEN SJ, 2008, CHIN TCM EMERG, V17, P291	1
Babayan AH, 2013, J NEUROENDOCRINOL, V25, P1163, DOI 10.1111/jne.12108	1
CAMERON M, 2003, COCHRANE DB SYST REV, V3, P0	1
Erkinjuntti T, 2004, J NEUROL SCI, V226, P63, DOI 10.1016/j.jns.2004.09.018	1
JORDAN JD, 2006, DISCOV MED, V34, P144	1
Golaszewski S, 1999, SCAND J REHABIL MED, V31, P165	1
Biella G, 2001, NEUROIMAGE, V14, P60, DOI 10.1006/nimg.2001.0798	1
Hummel FC, 2005, CURR OPIN NEUROL, V18, P667, DOI 10.1097/01.wco.0000189876.37475.42	1
Clark RE, 2007, J NEUROSCI, V27, P6647, DOI 10.1523/JNEUROSCI.0913-07.2007	1
Brewer JB, 2007, TXB CLIN NEUROLOGY, V0, P63	1
Litscher G, 2002, BIOMED TECH, V47, P76, DOI 10.1515/bmte.2002.47.4.76	1
Abbott NJ, 2010, NEUROBIOL DIS, V37, P13, DOI 10.1016/j.nbd.2009.07.030	1
Abraha I, 2017, BMJ OPEN, V7, P0, DOI 10.1136/bmjopen-2016-012759	1
Litscher G, 2002, LASER MED SCI, V17, P289, DOI 10.1007/s101030200042	1
Ohtsuki S, 2004, BIOL PHARM BULL, V27, P1489, DOI 10.1248/bpb.27.1489	1
Cho S, 2003, BRAIN RES, V982, P146, DOI 10.1016/S0006-8993(03)02846-4	1
CHEN ZH, 2006, ZHONGGUO ZHONGXIYI J, V28, P738	1
Pantoni L, 2000, J NEUROL SCI, V175, P116, DOI 10.1016/S0022-510X(00)00301-4	1
Courbasson CMA, 2007, FAM COMMUNITY HEALTH, V30, P112, DOI 10.1097/01.FCH.0000264408.36013.03	1
FENG CQ, 2009, LIN J TRADITIONAL CH, V29, P0	1
Ryglewicz D, 2002, J NEUROL SCI, V203, P195, DOI 10.1016/S0022-510X(02)00290-3	1
Cantuti-Castelvetri I, 2000, INT J DEV NEUROSCI, V18, P367, DOI 10.1016/S0736-5748(00)00008-3	1
Dong HT, 2002, ACTA U TIS TRADITION, V16, P26	1
Sarangi S, 2000, CLIN NUCL MED, V25, P187, DOI 10.1097/00003072-200003000-00006	1
Court J, 2002, VASCULAR COGNITIVE I, V0, P167	1
Leite AJB, 2006, STROKE, V37, P105, DOI 10.1161/01.STR.0000196984.90718.8a	1
Ammendolia C, 2008, SPINE J, V8, P160, DOI 10.1016/j.spinee.2007.10.014	1
Nelson A, 2016, NEURON, V90, P635, DOI 10.1016/j.neuron.2016.03.031	1
Backer M, 2002, NEUROSCI LETT, V333, P203, DOI 10.1016/S0304-3940(02)01109-6	1
Carlesimo GA, 2011, NEUROPSYCHOLOGIA, V49, P777, DOI 10.1016/j.neuropsychologia.2011.01.026	1
Roberts C, 1999, J CLIN NURS, V8, P322, DOI 10.1046/j.1365-2702.1999.0225a.x	1
Achour SB, 2010, NEUROCHEM INT, V57, P440, DOI 10.1016/j.neuint.2010.02.013	1
Auchus AP, 2007, NEUROLOGY, V69, P448, DOI 10.1212/01.wnl.0000266625.31615.f6	1
Block ML, 2007, NAT REV NEUROSCI, V8, P57, DOI 10.1038/nrn2038	1
Aarsland D, 2009, NEUROLOGY, V72, P1121, DOI 10.1212/01.wnl.0000338632.00552.cb	1
Litscher G, 1998, INT J NEUROSCI, V95, P1, DOI 10.3109/00207459809000645	1
Benedetti F, 1997, PAIN, V71, P135, DOI 10.1016/S0304-3959(97)03346-0	1
Roschke J, 2000, J AFFECT DISORDERS, V57, P73, DOI 10.1016/S0165-0327(99)00061-0	1
CHEN SJ, 2008, J EMERGENCY TRADITIO, V0, P0	1
Liu H, 2002, LIAONING J TRADITION, V29, P170	1
**Wordhealthorganization, 2012, ALZH DIS INT DEM PUB, V0, P0	1
Chen ML, 1999, J GERONTOL A-BIOL, V54, P0, DOI 10.1093/gerona/54.8.M389	1
Cassileth Barrie, 2007, Curr Pain Headache Rep, V11, P265, DOI 10.1007/s11916-007-0202-8	1
Bai F, 2011, PLOS ONE, V6, P0, DOI 10.1371/journal.pone.0029288	1
TARKKA IM, 1995, EVOKED POTENTIAL, V96, P538, DOI 10.1016/0013-4694(95)00087-F	1
Ansari MA, 2014, FREE RADICAL BIO MED, V77, P21, DOI 10.1016/j.freeradbiomed.2014.08.025	1
Eisenberg DM, 1998, JAMA-J AM MED ASSOC, V280, P1569, DOI 10.1001/jama.280.18.1569	1
BACHER A, 2000, PROBLEMS ANESTHESIA, V0, P382	1
Budson AE, 2005, NEW ENGL J MED, V352, P692, DOI 10.1056/NEJMra041071	1
Belanger HG, 2007, J NEUROPSYCH CLIN N, V19, P5, DOI 10.1176/appi.neuropsych.19.1.5	1
Avila R, 2004, BRAZ J MED BIOL RES, V37, P1721, DOI 10.1590/S0100-879X2004001100018	1
Chu Jia-Mei, 2008, Zhen Ci Yan Jiu, V33, P334	1
Laprise R, 1998, CAN J AGING, V17, P401, DOI 10.1017/S0714980800012678	1
Esch Tobias, 2003, Med Sci Monit, V9, P0	1
Arsic S, 2015, BIOMED RES INT, V2015, P0, DOI 10.1155/2015/823136	1
Abolhassani N, 2017, MECH AGEING DEV, V161, P95, DOI 10.1016/j.mad.2016.05.005	1
Bai F, 2008, NEUROSCI LETT, V438, P111, DOI 10.1016/j.neulet.2008.04.021	1
Ansari MA, 2011, FREE RADICAL BIO MED, V51, P171, DOI 10.1016/j.freeradbiomed.2011.03.025	1
Ming JL, 2002, J ADV NURS, V39, P343, DOI 10.1046/j.1365-2648.2002.02295.x	1
BOSSCHER RJ, 1997, NEDERLANDS TIJDSCHRI, V0052, P0	1
Aggarwal Neelum T, 2012, Int J Alzheimers Dis, V2012, P171327, DOI 10.1155/2012/171327	1
Veng LM, 2003, PHYSIOL BEHAV, V80, P27, DOI 10.1016/S0031-9384(03)00219-1	1
Dennis MS, 1998, STROKE UNITS EVIDENC, V0, P0	1
Burke A, 2006, J ALTERN COMPLEM MED, V12, P639, DOI 10.1089/acm.2006.12.639	1
Cayco-Gajic NA, 2019, NEURON, V101, P584, DOI 10.1016/j.neuron.2019.01.044	1
CHEN SJ, 2009, CHINESE J TRADITIONA, V0, P0	1
**WorldhealthOrganization&AlzheimersDiseaseInternational, 2012, DEM PUBL HLTH PRIOR, V0, P0	1
Roman GC, 2004, PANMINERVA MED, V46, P207	1
Hershko T, 2004, J BIOL CHEM, V279, P8627, DOI 10.1074/jbc.M312866200	1
Cho ZH, 2002, J ALTERN COMPLEM MED, V8, P399, DOI 10.1089/107555302760253577	1
Angell M, 1998, NEW ENGL J MED, V339, P839, DOI 10.1056/NEJM199809173391210	1
Erkinjuntti T, 2000, J NEURAL TRANSM-SUPP, V0, P23	1
Ali AK, 2009, J GERONTOL A-BIOL, V64, P1025, DOI 10.1093/gerona/glp074	1
Flaherty JH, 2001, J GERONTOL A-BIOL, V56, P0, DOI 10.1093/gerona/56.10.M650	1
Ang ET, 2006, BRAIN RES, V1113, P186, DOI 10.1016/j.brainres.2006.07.023	1
Kim SR, 2005, J NEUROSCI, V25, P662, DOI 10.1523/JNEUROSCI.4166-04.2005	1
LEON F, 2002, REV BRAS PSIQUIATR, V24, P7	1
Knotkova H, 2008, CLIN J PAIN, V24, P142, DOI 10.1097/AJP.0b013e318158ed9e	1
CHEN LP, 2007, CHIN REHABIL THEOR P, V13, P419	1
Buchalter EN, 2001, GERIATRICS, V56, P53	1
Dong H, 2009, NEUROL RES, V31, P853, DOI 10.1179/174313209X393960	1
Dikmen SS, 2009, J HEAD TRAUMA REHAB, V24, P430, DOI 10.1097/HTR.0b013e3181c133e9	1
Adelina C-H, 2016, COVERAGE QUALITY COS, V0, P0	1
Ahmadlou M, 2010, J NEURAL TRANSM, V117, P1099, DOI 10.1007/s00702-010-0450-3	1
Dannenberg H, 2015, J NEUROSCI, V35, P8394, DOI 10.1523/JNEUROSCI.4460-14.2015	1
Barkley RA, 2001, NEUROPSYCHOL REV, V11, P1, DOI 10.1023/A:1009085417776	1
Kaptchuck T, 2000, WEB HAS NO WEAVER, V0, P0	1
Biswal BB, 2010, P NATL ACAD SCI USA, V107, P4734, DOI 10.1073/pnas.0911855107	1
Aburima A, 2013, BLOOD, V122, P3533, DOI 10.1182/blood-2013-03-487850	1
Endo H, 2006, J NEUROSCI, V26, P7974, DOI 10.1523/JNEUROSCI.0897-06.2006	1
CHEN LP, 2009, CHIN TCM EMERG, V18, P354	1
Roman GC, 2003, J AM GERIATR SOC, V51, P0, DOI 10.1046/j.1532-5415.5155.x	1
Alvarez-Buylla A, 2002, J NEUROSCI, V22, P629, DOI 10.1523/JNEUROSCI.22-03-00629.2002	1
CAO JM, 2007, HENAN ZHONGYI, V27, P29	1
CHEN G, 2004, CONT CHIN J INTEGR T, V13, P545	1
Huang DCS, 2000, CELL, V103, P839, DOI 10.1016/S0092-8674(00)00187-2	1
Diamond BJ, 2003, DRUG AGING, V20, P981, DOI 10.2165/00002512-200320130-00003	1
Cao XS, 2007, NEUROSCI LETT, V413, P245, DOI 10.1016/j.neulet.2006.11.055	1
KAPTCHUK TT, 2000, WEB THAT WEAVER UNDE, V0, P0	1
Zhao Xian-lin, 2002, Journal of China Medical University, V31, P166	1
Hsieh CL, 2006, AM J CHINESE MED, V34, P351, DOI 10.1142/S0192415X06003886	1
CHEN JP, 2002, THERAPEUTICS DEMENTI, V0, P0	1
Al Rahim M, 2009, BIOCHEMISTRY-US, V48, P7713, DOI 10.1021/bi901088w	1
Cantor JB, 2004, ARCH PHYS MED REHAB, V85, P0, DOI 10.1016/j.apmr.2003.08.113	1
Pouzet B, 2002, BEHAV BRAIN RES, V133, P279, DOI 10.1016/S0166-4328(02)00007-4	1
Mandadi S, 2008, CURR NEUROPHARMACOL, V6, P21, DOI 10.2174/157015908783769680	1
Abbracchio MP, 2009, TRENDS NEUROSCI, V32, P19, DOI 10.1016/j.tins.2008.10.001	1
Grigsby J, 1998, J AM GERIATR SOC, V46, P590, DOI 10.1111/j.1532-5415.1998.tb01075.x	1
POLICH J, 1993, ELECTROEN CLIN NEURO, V86, P408, DOI 10.1016/0013-4694(93)90136-J	1
Centre for Evidence-based Medicine Oxford University, 2009, LEV EV MARCH 2009, V0, P0	1
FAUX SF, 1993, ELECTROEN CLIN NEURO, V88, P32, DOI 10.1016/0168-5597(93)90026-L	1
Gottlieb M, 2003, J NEUROCHEM, V87, P119, DOI 10.1046/j.1471-4159.2003.01972.x	1
Bryant RA, 2010, AM J PSYCHIAT, V167, P312, DOI 10.1176/appi.ajp.2009.09050617	1
Alberi L, 2013, AGEING RES REV, V12, P801, DOI 10.1016/j.arr.2013.03.004	1
Chen YP, 2006, MOL BIOL REP, V33, P207, DOI 10.1007/s11033-005-4536-1	1
Arima-Yoshida F, 2011, EUR J NEUROSCI, V33, P1637, DOI 10.1111/j.1460-9568.2011.07657.x	1
Franca TFA, 2017, HIPPOCAMPUS, V27, P937, DOI 10.1002/hipo.22746	1
**AlzheimersAssociation, 2008, ALZH DIS FACTS FIG, V0, P0	1
Tarkka IM, 1996, NEUROSCIENCE, V75, P275, DOI 10.1016/0306-4522(96)00287-4	1
Canevari L, 2004, NEUROCHEM RES, V29, P637, DOI 10.1023/B:NERE.0000014834.06405.af	1
Chipuk JE, 2003, CANCER CELL, V4, P371, DOI 10.1016/S1535-6108(03)00272-1	1
HAHN RA, 1997, PLACEBO EFFECT INTER, V0, P0	1
Eguiagaray JG, 2004, NEUROCIRUGIA, V15, P109	1
Chen YS, 2004, CHIN J CLIN REHABIL, V8, P4664	1
Reid CA, 2004, J NEUROSCI, V24, P3618, DOI 10.1523/JNEUROSCI.3567-03.2004	1
Araki Atsushi, 2010, Nihon Rinsho, V68, P569	1
*PEOPL REP CHIN GE, 2006, GBT12346 PEOPL REP C, V0, P27	1
Bosch P, 2008, SCHIZOPHRENIA SLEEP, V0, P0	1
Aszalos Zsuzsa, 2007, Orvosi Hetilap, V148, P723, DOI 10.1556/OH.2007.27981	1
Broadbent NJ, 2006, LEARN MEMORY, V13, P187, DOI 10.1101/lm.134706	1
Alexander JJ, 2008, NEUROCHEM INT, V52, P447, DOI 10.1016/j.neuint.2007.08.006	1
Baliki MN, 2008, J NEUROSCI, V28, P1398, DOI 10.1523/JNEUROSCI.4123-07.2008	1
Chen SJ, 2012, RECONFIGURABLE NETWORKS-ON-CHIP, V0, P15, DOI 10.1007/978-1-4419-9341-0_2	1
Ahmed MA, 2012, J NEUROL, V259, P83, DOI 10.1007/s00415-011-6128-4	1
Sze FKH, 2002, STROKE, V33, P2604, DOI 10.1161/01.STR.0000035908.74261.C9	1
CHEN YW, 2009, JIANGSU ZHONGYIYAO, V41, P43	1
Alzheimers Assoc, 2015, ALZHEIMERS DEMENT, V11, P332, DOI 10.1016/j.jalz.2015.02.003	1
Hebert R, 2000, STROKE, V31, P1487, DOI 10.1161/01.STR.31.7.1487	1
Moon CM, 2016, MAGN RESON IMAGING, V34, P1008, DOI 10.1016/j.mri.2016.04.025	1
Jantzen JP, 1997, ANASTH INTENSIV NOTF, V32, P453, DOI 10.1055/s-2007-995087	1
Shen J, 2001, J ALTERN COMPLEM MED, V7, P0	1
Danielisova V, 2009, CELL MOL NEUROBIOL, V29, P871, DOI 10.1007/s10571-009-9369-3	1
Lebois EP, 2018, NEUROPHARMACOLOGY, V136, P362, DOI 10.1016/j.neuropharm.2017.11.018	1
Balduzzi D, 2008, P NATL ACAD SCI USA, V105, P15641, DOI 10.1073/pnas.0808310105	1
Baba T, 2007, J ANESTH, V21, P452, DOI 10.1007/s00540-007-0538-6	1
Teichberg VI, 2009, NEUROSCIENCE, V158, P301, DOI 10.1016/j.neuroscience.2008.02.075	1
**NationalStrokeFoundation, 2010, CLIN GUID STROK MAN, V0, P0	1
Orta-Salazar E, 2014, LIFE SCI, V116, P83, DOI 10.1016/j.lfs.2014.09.013	1
Bartres-Faz D, 2001, J AM GERIATR SOC, V49, P985, DOI 10.1046/j.1532-5415.2001.49191.x	1
Kim EH, 2001, NEUROSCI LETT, V297, P21, DOI 10.1016/S0304-3940(00)01656-6	1
Ahmadalipour A, 2015, NEUROSCIENCE, V305, P372, DOI 10.1016/j.neuroscience.2015.08.015	1
Li HD, 2008, ACTA CRYSTALLOGR E, V64, P0, DOI 10.1107/S160053680801074X	1
Anyanwu EC, 2007, THESCIENTIFICWORLDJO, V7, P1603, DOI 10.1100/tsw.2007.212	1
Bahar-Fuchs A, 2013, ALZHEIMERS RES THER, V5, P0, DOI 10.1186/alzrt189	1
Adasme T, 2011, P NATL ACAD SCI USA, V108, P3029, DOI 10.1073/pnas.1013580108	1
Francia N, 2004, PHYSIOL BEHAV, V83, P383, DOI 10.1016/j.physbeh.2004.08.011	1
Rammes G, 2009, NEUROPHARMACOLOGY, V56, P626, DOI 10.1016/j.neuropharm.2008.11.002	1
DUAN YH, 2007, ZHONGGUO ZHEN JIU, V27, P373	1
Hong SM, 2007, EXP NEUROL, V206, P24, DOI 10.1016/j.expneurol.2007.03.028	1
Aguzzi A, 2013, SCIENCE, V339, P156, DOI 10.1126/science.1227901	1
Ishunina TA, 2004, J NEUROPATH EXP NEUR, V63, P1243, DOI 10.1093/jnen/63.12.1243	1
Casadesus G, 2012, J ALZHEIMERS DIS, V30, P573, DOI 10.3233/JAD-2012-120112	1
Aasted CM, 2016, PLOS ONE, V11, P0, DOI 10.1371/journal.pone.0165226	1
Cahn-Weiner Deborah A, 2002, Appl Neuropsychol, V9, P187, DOI 10.1207/S15324826AN0903_8	1
Konar A, 2019, SCI REP-UK, V9, P0, DOI 10.1038/s41598-019-48238-6	1
Lojkowska W, 2002, J NEUROL SCI, V203, P215, DOI 10.1016/S0022-510X(02)00294-0	1
Becker S, 2005, HIPPOCAMPUS, V15, P722, DOI 10.1002/hipo.20095	1
BIZON JL, 2005, SCI AGING KNOWLEDGE, V7, P0	1
Cohen-Mansfield J, 2005, J PSYCHIATR RES, V39, P325, DOI 10.1016/j.jpsychires.2004.08.009	1
LOPEZARRIETA BJ, 2001, COCHRANE DB SYST REV, V1, P147	1
Marsch R, 2007, J NEUROSCI, V27, P832, DOI 10.1523/JNEUROSCI.3303-06.2007	1
CHEN JP, 2002, THERAPY DEMENTIA, V0, P139	1
ABADALEGRIA F, 1995, AM J CHINESE MED, V23, P115, DOI 10.1142/S0192415X95000158	1
Kim J, 2020, J CHEM NEUROANAT, V103, P0, DOI 10.1016/j.jchemneu.2019.101730	1
Abderrazak A, 2015, REDOX BIOL, V4, P296, DOI 10.1016/j.redox.2015.01.008	1
IONESCUTIRGOVISTE C, 1991, AM J ACUPUNCTURE, V19, P21	1
Broughton BRS, 2009, STROKE, V40, P0, DOI 10.1161/STROKEAHA.108.531632	1
Pantoni L, 2005, STROKE, V36, P619, DOI 10.1161/01.STR.0000155686.73908.3e	1
LIVERMORE A, 1992, ELECTROEN CLIN NEURO, V83, P201, DOI 10.1016/0013-4694(92)90145-8	1
Ahn SM, 2015, AM J CHINESE MED, V43, P637, DOI 10.1142/S0192415X15500391	1
Lin RH, 2018, BIOL RES, V51, P0, DOI 10.1186/s40659-018-0166-7	1
Cho NH, 2004, NEUROSCI LETT, V362, P141, DOI 10.1016/j.neulet.2004.03.027	1
Franklin K, 2003, MOUSE BRAIN STEREOTA, V0, P0	1
Kucukatay V, 2002, INT J NEUROSCI, V112, P1027, DOI 10.1080/00207450290026021	1
Davis KD, 1997, J NEUROPHYSIOL, V77, P3370, DOI 10.1152/jn.1997.77.6.3370	1
Rekik I, 2017, BEHAV BRAIN RES, V323, P68, DOI 10.1016/j.bbr.2017.01.034	1
Mate M, 2009, EUR J PHARMACOL, V604, P51, DOI 10.1016/j.ejphar.2008.12.022	1
Cheng SM, 2009, NEUROL RES, V31, P753, DOI 10.1179/174313209X382557	1
Allen JJB, 2006, J CLIN PSYCHIAT, V67, P1665, DOI 10.4088/JCP.v67n1101	1
Kjendahl A, 1997, CLIN REHABIL, V11, P192, DOI 10.1177/026921559701100302	1
Auer M, 2011, ANN ANAT, V193, P259, DOI 10.1016/j.aanat.2011.02.015	1
Jiang ST, 2014, NEUROSCI BULL, V30, P295, DOI 10.1007/s12264-013-1406-z	1
Arciniegas DB, 2006, BEHAV NEUROL, V17, P25, DOI 10.1155/2006/460592	1
Bagiella E, 2010, J HEAD TRAUMA REHAB, V25, P375, DOI 10.1097/HTR.0b013e3181d27fe3	1
**AlzheimersAssociation, 2016, Alzheimers Dement, V12, P459	1
Abushouk AI, 2017, BMC NEUROL, V17, P0, DOI 10.1186/s12883-017-0850-1	1
**AlzheimersDiseaseInternational, 2013, POLICY BRIEF HEADS G, V0, P0	1
Erkinjuntti T, 1999, CNS DRUGS, V12, P35, DOI 10.2165/00023210-199912010-00004	1
Kwan LT, 1999, ARCH NEUROL-CHICAGO, V56, P809, DOI 10.1001/archneur.56.7.809	1
Acosta C, 2017, J NEUROSCI RES, V95, P2430, DOI 10.1002/jnr.24075	1
Bufkin JL, 2005, TRAUMA VIOLENCE ABUS, V6, P176, DOI 10.1177/1524838005275089	1
De Vogelaere F, 2012, NEURORADIOLOGY, V54, P1195, DOI 10.1007/s00234-012-1036-6	1
**AlzheimersAssociation, 2017, ALZHEIMERS DEMENT, V13, P325, DOI DOI 10.1016/J.JALZ.2017.02.001	1
Rockwood K, 2002, J NEUROL SCI, V203, P23, DOI 10.1016/S0022-510X(02)00255-1	1
Im K, 2019, METHODS MOL BIOL, V1897, P299, DOI 10.1007/978-1-4939-8935-5_26	1
Kim SR, 2007, MOL NEUROBIOL, V35, P245, DOI 10.1007/s12035-007-0030-1	1
Alipanahzadeh H, 2014, CELL J, V16, P315	1
Phan A, 2015, P NATL ACAD SCI USA, V112, P16018, DOI 10.1073/pnas.1522150112	1
Roman G, 2000, DRUG TODAY, V36, P641, DOI 10.1358/dot.2000.36.9.593781	1
Allan LM, 2011, BRAIN, V134, P3713, DOI 10.1093/brain/awr273	1
ONOFRJ M, 1992, ELECTROEN CLIN NEURO, V83, P52, DOI 10.1016/0013-4694(92)90132-2	1
Kim YR, 2014, PLOS ONE, V9, P0, DOI 10.1371/journal.pone.0090000	1
Gao HM, 2002, ACUPUNCTURE ELECTRO, V27, P45, DOI 10.3727/036012902816026112	1
Bianco-Batlles MD, 2008, DEV NEUROSCI-BASEL, V30, P367, DOI 10.1159/000164686	1
PICTON TW, 1992, J CLIN NEUROPHYSIOL, V9, P456, DOI 10.1097/00004691-199210000-00002	1
Ferreira-Vieira TH, 2016, CURR NEUROPHARMACOL, V14, P101, DOI 10.2174/1570159X13666150716165726	1
Sun XQ, 2009, BEHAV BRAIN RES, V199, P197, DOI 10.1016/j.bbr.2008.11.035	1
Aguirre-Rueda D, 2015, INT J MED SCI, V12, P48, DOI 10.7150/ijms.10035	1
Chen GH, 2004, PHYSIOL BEHAV, V82, P883, DOI 10.1016/j.physbeh.2004.07.008	1
Dash PK, 2001, J NEUROSCI RES, V63, P313, DOI 10.1002/1097-4547(20010215)63:43.0.CO;2-4	1
Ahmed T, 2009, PHARMACOL BIOCHEM BE, V91, P554, DOI 10.1016/j.pbb.2008.09.010	1
Lin YW, 2008, J BIOMED SCI, V15, P123, DOI 10.1007/s11373-007-9205-z	1
Pettenuzzo LF, 2002, PHARMACOL BIOCHEM BE, V73, P623, DOI 10.1016/S0091-3057(02)00856-0	1
Clark RE, 2005, HIPPOCAMPUS, V15, P340, DOI 10.1002/hipo.20076	1
Clark RE, 2005, HIPPOCAMPUS, V15, P260, DOI 10.1002/hipo.20056	1
GIL R, 1993, ELECTROEN CLIN NEURO, V88, P182, DOI 10.1016/0168-5597(93)90003-8	1
Huang J, 2005, SPECTROSC SPECT ANAL, V25, P119	1
Angelopoulos P, 2008, INT J NEUROSCI, V118, P1659, DOI 10.1080/00207450701392068	1
Black SE, 2011, J ROY COLL PHYS EDIN, V41, P49, DOI 10.4997/JRCPE.2011.121	1
Agrell B, 2012, AGE AGEING, V41, P41, DOI 10.1093/ageing/afs149	1
ABADALEGRIA F, 1995, AM J CHINESE MED, V23, P11, DOI 10.1142/S0192415X95000031	1
Gao YL, 2019, NEUROSCI BULL, V35, P1126, DOI 10.1007/s12264-019-00393-6	1
Alvarez EO, 2009, BEHAV BRAIN RES, V198, P224, DOI 10.1016/j.bbr.2008.11.001	1
Canter PH, 2003, WIEN KLIN WOCHENSCHR, V115, P758, DOI 10.1007/BF03040500	1
**CentersforDiseaseControlandPrevention, 2015, C TRAUM BRAIN INJ US, V0, P0	1
Roman GC, 2004, J NEUROL SCI, V226, P49, DOI 10.1016/j.jns.2004.09.011	1
Chun SK, 2006, NEUROBIOL LEARN MEM, V86, P322, DOI 10.1016/j.nlm.2006.05.005	1
Picconi B, 2006, STROKE, V37, P1895, DOI 10.1161/01.STR.0000226981.57777.b0	1
ROCKWOOD K, 2002, VASCULAR COGNITIVE I, V0, P587	1
Manber R, 2004, J AFFECT DISORDERS, V83, P89, DOI 10.1016/j.jad.2004.05.009	1
POLICH J, 1990, ELECTROEN CLIN NEURO, V77, P179, DOI 10.1016/0168-5597(90)90036-D	1
CHU Q, 2005, CHIN J BEHAV MED SCI, V11, P994	1
ITO J, 1990, ELECTROEN CLIN NEURO, V77, P174, DOI 10.1016/0168-5597(90)90035-C	1
Broyd SJ, 2009, NEUROSCI BIOBEHAV R, V33, P279, DOI 10.1016/j.neubiorev.2008.09.002	1

## Sheet: cocited referencs cluster
cluster ID	size	silhouette	year
0	52	0.91	2013	vascular dementia
1	52	0.84	2013	ischemic stroke
2	43	0.979	2008	nmda
3	43	0.967	2009	nerve regeneration
4	35	0.901	2014	mild cognitive impairment
5	35	0.887	2017	Alzheimer's disease
6	33	0.911	2006	nuclear factor-kappa b pathway
7	33	0.896	2012	tumor necrosis factor-alpha
8	28	0.962	2016	synaptic injury
9	24	0.962	2004	bax
11	23	0.936	2013	energy metabolism
12	23	1	2001	multi-infarct dementia
13	16	0.986	2017	vascular cognitive impairment with no dementia
16	11	0.994	2006	waiguan (SJ5)
19	8	1	2004	caspase-3

## Sheet: keywords
keywords	counts
alzheimers disease	102
mild cognitive impairment	97
acupuncture	57
vascular dementia	45
dementia	43
memory	34
brain	33
stroke	30
activation	30
expression	27
hippocampus	25
oxidative stress	24
rat	19
cognitive function	17
deficit	16
electroacupuncture	16
efficacy	16
randomized controlled trial	15
metaanalysis	15
mouse model	14
apoptosis	13
mechanism	13
dysfunction	13
model	12
stimulation	11
cerebral ischemia	10
cerebral blood flow	10
mice	10
ischemia	9
long term potentiation	9
artery occlusion	9
synaptic plasticity	8
amyloid beta	8
cognitive impairment	8
depression	8
receptor	7
baihui (du20)	7
ischemic stroke	7
learning and memory ability	7
disease	7
pain	6
clinical trial	6
rat model	6
neurotrophic factor	6
morris water maze	5
neural regeneration	5
safety	5
bdnf	5
neuron	5
mini mental state	5
dentate gyrus	5
glucose metabolism	5
memory impairment	4
working memory	4
disorder	4
involvement	4
app/ps1 transgenic mice	4
acute ischemic stroke	4
proliferation	4
improves cognitive deficit	4
bcl 2	4
brain injury	4
inhibition	4
network	4
brain network	4
injury	4
cerebral ischemia-reperfusion	4
default mode network	4
elderly patient	4
cell proliferation	4
korean version	4
nerve regeneration	4
older adult	4
alpha 7 nicotinicacetylcholine receptor	3
multi-infarct dementia	3
brain damage	3
cell	3
neurogenesis	3
scale	3
people	3
akt signaling pathway	3
performance	3
diagnosis	3
acupressure	3
recovery	3
focal cerebral ischemia	3
traditional chinese medicine	3
water maze	3
cerebral ischemia/reperfusion	3
connectivity	3
functional mri	3
donepezil	3
stress	3
prevalence	3
death	3
association	3
analgesia	3
diabetes mellitus	3
cerebral multi-infarction	3
cerebral artery occlusion	3
cell death	3
scalp acupuncture	3
brain-derived neurotrophic factor	3
behavior	2
anxiety	2
damage	2
pathogenesis	2
trial	2
fmri	2
breast cancer	2
nerve injury	2
survivor	2
alternative medicine	2
fatigue	2
activities of daily living	2
mediator	2
cognitive dysfunction	2
chronic pain	2
consolidation	2
quality of life	2
study protocol	2
base line	2
acetylcholine	2
central nervous system	2
system	2
placebo	2
progression	2
therapy	2
multi infarction rat	2
functional connectivity	2
ameliorates cognitive impairment	2
parkinsons disease	2
mitochondria	2
resting state	2
blood flow	2
plasticity	2
neuroinflammation	2
antagonist	2
resting state fmri	2
inflammation	2
controlled trial	2
acupoint	2
chronic cerebral hypoperfusion	2
china	2
intervention	2
complex	2
anesthesia	2
pathway	2
surgery	2
atrophy	2
validation	2
mci	2
a beta	2
prevention	2
traumatic brain injury	2
mri	2
apolipoprotein e	2
agonist	2
rehabilitation	2
agitated behavior	2
protein	2
acupuncture point	2
infarction	2
in vivo	2
acupuncture - method	1
camp-response element-binding protein	1
adenosine a(2a) receptor	1
amplitude of low-frequency fluctuation	1
regionalcerebral oxygen saturation	1
prevents cognitive deficit	1
centrality	1
agitation	1
burden	1
attention	1
5-ht1a receptor	1
ca1 region	1
rapid tolerance	1
memory function	1
amyloid precursor protein	1
gene	1
antipsychotics	1
behavioral symptom	1
location	1
computer-assisted cognitive training	1
locus coeruleus	1
critical illness	1
acupuncture ear	1
acupuncture anesthesia	1
montessori method	1
global ischemia	1
magnetic resonance	1
ampk	1
aggressive behavior	1
brain function	1
acupuncture therapy	1
biomarker	1
adult hippocampalneurogenesis	1
auricular electricalstimulation	1
blood	1
agitation sedationscale	1
brain glucose metabolism	1
acupoint stimulation	1
double blind	1
adrenocorticotrophic hormone	1
ca1 synapse	1
cholinergic dysfunction	1
migration	1
creb	1
health	1
probable alzheimers disease	1
angiotensin converting enzyme	1
hypothalamus characterize	1
exposure	1
fos expression	1
basolateral amygdala	1
dna fragmentation	1
chronic restraint stress	1
lesion	1
cognitivefunction	1
ability	1
a beta deposition	1
bilateral carotid artery occlusion	1
determinant	1
acupuncturestimulation	1
battery	1
transcutaneous electric nerve stimulation	1
amplitude	1
area	1
antibody	1
rat brain	1
bias	1
hand massage	1
degeneration	1
united states	1
improve	1
alzheimers disease rat	1
adrenergic receptor activation	1
amyloid cascade hypothesis	1
evoked potential	1
long-term care facility	1
event related potential	1
computer-based cognitive training	1
acori graminei rhizoma	1
binding	1
caregiver	1
resident	1
clinical evidence	1
credibility	1
cerebral functional imaging	1
barthelindex	1
affective behavior	1
bh3 only protein	1
brief screening tool	1
hypothalamus	1
conversion	1
barrier	1
bold fmri	1
chinese herbal formula	1
consort statement	1
camp-pka-creb signaling pathway	1
accelerated mouse prone 8	1
energy metabolism	1
chemogenetic technology	1
sleep	1
cerebral infarction	1
app	1
default mode	1
metabolism	1
near infraredspectroscopy (nirs)	1
cholinergic neuron	1
adenosinemonophosphate-activated kinase	1
apurinic/apyrimidinic endonuclease	1
acute myocardial ischemiareperfusion (amir)	1
acetylcholine receptor	1
cholinergic neural circuit	1
quality	1
acetylcholine release	1
age	1
down regulation	1
default	1
association workgroup	1
calorie restriction	1
brain f 18 fdg pet	1
attenuating inflammation	1
transcranial doppler sonography (tcd)	1
effect direction	1
long-term potentiation	1
senile dementia	1
cerebralfunctional imaging	1
parameter	1
dentategyrus	1
disability	1
cycle	1
cerebrovascular dementia	1
2 year follow up	1
camp/pka/creb	1
nimodipine	1
algorithm	1
cognitive training	1
a1 receptor	1
oximetry	1
actin	1
chronic granulomatous disease	1
brainmetabolism	1
density	1
adl	1
a betadeposit	1
alpha tocopherol	1
clock drawing test	1
acute stroke	1
yi qi tiao xue	1
c jun	1
ventricular/subventricular zone(vz/svz)	1
cognition	1
element binding protein	1
pattern separation	1
cerebral ischemia reperfusion	1
high density lipid-cholesterone	1
atp	1
doloplus 2	1
adenosinemonophosphate-activated protein	1
apoptotic cell death	1
hippocampal neuron	1
mmse scale	1
nmda receptor	1
adult neurogenesis	1
barthel index	1
complementary	1
aromatherapy	1
chaperone	1
acupuncture-rehabilitation therapy	1
cell survival	1
hippocampal neurogenesis	1
amnestic mild cognitive impairment	1
self efficacy	1
amyloid hypothesis	1
dna repair	1
apoptosis regulatory protein	1
accelerated mouse sam	1
area ca1	1
assay	1
ampk activation	1
akt/gsk3 beta pathway	1
chronicheadache	1
peripheral conditioning stimulation	1
remote spatial memory	1
alcohol consumption	1
asymmetry	1
complex medical illness	1
frequency	1
behavioral disturbance	1
trpv1	1
mild head injury	1
cerebral multi-infarct	1
needle	1
bt 11	1
early decrease	1
5-bromo-2-deoxyuridine (brdu)	1
response	1
alarmin hmgb1	1
astragaloside	1
barrier disruption	1
ischemia reperfusion	1
aerobic glycolysis	1
arachidonic acid	1
cathepsin b	1
depression scale	1
situ dna fragmentation	1
cerebrovascular disorder	1
glucose 6 phosphatedehydrogenase	1
laser acupuncture	1
comprehensive treatment	1
apolipoprotein e genotype	1
pet	1
subcortical vascular dementia	1
beta	1
placebo controlled trial	1
hippocampas dentate gyrus (dg)	1

[truncated: 1 more sheets: keywords cluster]
